# Supplementary material for: Epitope Mapping of BmpA and BBK32 Borrelia burgdorferi Sensu Stricto Antigens for the Design of Chimeric Proteins with Potential Diagnostic Value
Source: ACS Infect Dis. 2023 Oct 7;9(11):2160–72. doi: 10.1021/acsinfecdis.3c00258 (PMC10722512; doi:10.1021/acsinfecdis.3c00258)
Supplement: Supplementary file 2 — id3c00258_si_002.xlsx [file id3c00258_si_002.xlsx]

## Sheet: Title page
ACS Infectious Diseases
Epitope mapping of BmpA and BBK32 B. burgdorferi sensu stricto antigens for the design of chimeric proteins with potential diagnostic value
Weronika Grąźlewska1,2, Lucyna Holec-Gąsior1, Karolina Sołowińska1, Tomasz Chmielewski3, Beata Fiecek3, Marinela Contreras2*
1Department of Molecular Biotechnology and Microbiology, Faculty of Chemistry, Gdańsk University of Technology, 80-233 Gdańsk, Poland;
2 SaBio, Instituto de Investigación en Recursos Cinegéticos IREC-CSIC-UCLM-JCCM, 13005, Ciudad Real, Spain,
3 Department of Parasitology and Diseases Transmitted by Vectors, National Institute of Public Health NIH - National Research Institute, 00-791 Warsaw, Poland
* Corresponding author: marinela.contreras@csic.es or marinelacr@hotmail.com ; tel: +34 926 295450

## Sheet: BmpA
	BmpA	IgG Z-score			IgM (mix samples ) Z-score	IgM Z-score		IgG Z-ratio			IgM (mix samples) Z-ratio		IgM Z-ratio
		Negative IgG	Positive IgG	Ig G(mix samples)	Ig M(mix samples)	Negative IgM	Positive IgM
Peptide nº	ID	F532 Median - B532	F532 Median - B532	F532 Median - B532	F635 Median - B635	F532 Median - B532	F532 Median - B532	Z-ratio positive IgG-Negative IgG	Z-ratio IgG mix-Negative IgG	Z-ratio IgG mix- Positive IgG	Z-ratio IgM mix-Negative IgM	Z-ratio IgM mix- Positive IgM	Z-ratio positive IgM-Negative IgM
1	GSGSGSGCSGKGSLG	-1.20792	-0.698864	0.584042	-0.763516	-0.689954	-0.615348	0.396738	1.32323	1.07457	0.677987	0.436127	0.0882283
2	SGSGSGCSGKGSLGS	-1.23542	-0.600805	0.392505	-0.808595	-1.02831	-0.794567	0.494589	1.2021	0.832003	0.476329	0.396488	0.276424
3	GSGSGCSGKGSLGSE	-0.98242	-0.362978	0.389872	-0.38992	-0.692374	-0.226089	0.482765	1.01333	0.630592	0.717399	0.549339	0.551425
4	SGSGCSGKGSLGSEI	-1.14793	-0.307103	0.606421	-0.488285	-0.682209	-0.200747	0.655298	1.29545	0.765174	0.632255	0.536888	0.569373
5	GSGCSGKGSLGSEIP	-1.15199	-0.34292	0.168715	-0.513857	-0.347724	-0.174035	0.630551	0.975238	0.42855	0.41387	0.54965	0.205402
6	SGCSGKGSLGSEIPK	-1.2667	-0.544293	0.109477	-0.926348	-1.14933	-0.787489	0.563014	1.0162	0.547602	0.332621	0.355919	0.427905
7	GCSGKGSLGSEIPKV	-1.22689	-0.46247	0.0745923	-0.883053	-0.875348	-0.788631	0.59575	0.961041	0.449847	0.225205	0.234035	0.102552
8	CSGKGSLGSEIPKVS	-1.24693	-0.443845	-0.120236	-1.12236	-1.20257	-0.937257	0.625888	0.831977	0.271057	0.0478993	-0.0591731	0.31376
9	SGKGSLGSEIPKVSL	-1.26467	-0.382399	-0.284129	-1.02781	-1.19483	-1.08383	0.687604	0.724056	0.0823116	0.0294616	0.0158144	0.131267
10	GKGSLGSEIPKVSLI	-1.24111	-0.402297	-0.796211	-0.94752	-0.97216	-1.04913	0.65373	0.328521	-0.329945	-0.0408439	0.0146869	-0.0910189
11	KGSLGSEIPKVSLII	-1.20346	-0.246611	-1.08319	-1.019	-1.17595	-1.28428	0.74572	0.0888077	-0.700723	-0.0403394	0.0797537	-0.12811
12	GSLGSEIPKVSLIID	-1.06287	0.0913446	-0.626395	-0.401814	-0.248007	-0.377226	0.899542	0.322303	-0.601184	-0.131229	0.177408	-0.152813
13	SLGSEIPKVSLIIDG	-1.06991	0.0873649	-0.406555	-0.684063	-0.584913	-0.673337	0.901929	0.489839	-0.413711	-0.195994	-0.0649224	-0.10457
14	LGSEIPKVSLIIDGT	-1.0542	-0.00623759	-0.595459	-0.82382	-0.642032	-0.937257	0.816736	0.338746	-0.493536	-0.253767	0.0301634	-0.349131
15	GSEIPKVSLIIDGTF	-0.819082	0.193225	-0.722493	-0.3697	-0.0853634	-0.492748	0.788946	0.0713239	-0.767011	-0.279654	0.0985282	-0.48177
16	SEIPKVSLIIDGTFD	0.274309	0.65678	0.134489	0.762271	0.039524	0.0165986	0.298081	-0.103246	-0.437475	0.737363	0.963498	-0.0271113
17	EIPKVSLIIDGTFDD	-0.348842	0.37056	0.0410239	2.41592	1.26758	1.88025	0.560669	0.287885	-0.276022	1.33448	1.27686	0.724531
18	IPKVSLIIDGTFDDK	-0.963324	-0.290866	-0.420377	0.151861	0.474209	0.338508	0.524083	0.400924	-0.10848	0.282425	0.163926	-0.16048
19	PKVSLIIDGTFDDKS	-0.911315	-0.414396	-0.603358	-0.535505	-0.881641	-0.0669607	0.387276	0.227403	-0.158276	0.367885	-0.257545	0.963434
20	KVSLIIDGTFDDKSF	-0.6422	0.0618949	5.17041	0.209666	0.00902824	0.413848	0.548739	4.29216	4.27892	0.400011	0.166187	0.478737
21	VSLIIDGTFDDKSFN	-0.416019	0.0894344	0.7973	-0.169996	0.662508	-0.0320302	0.393927	0.895942	0.592913	-0.431526	0.0058666	-0.821356
22	SLIIDGTFDDKSFNE	0.556697	0.299881	0.464907	1.32879	1.05121	1.23049	-0.20015	-0.0677794	0.138227	0.40356	0.673381	0.21202
23	LIIDGTFDDKSFNES	-0.544956	-0.0178583	0.272054	0.627034	1.44765	1.36405	0.410795	0.603298	0.242832	-0.138345	-0.0985999	-0.0988673
24	IIDGTFDDKSFNESA	-0.399902	-0.108595	0.626825	0.185283	0.936486	0.458139	0.227031	0.758158	0.615994	-0.247395	0.050594	-0.565689
25	IDGTFDDKSFNESAL	-0.155165	-0.217162	0.312204	4.04305	1.44717	1.58893	-0.0483172	0.345116	0.4434	3.24748	3.16047	0.167646
26	DGTFDDKSFNESALN	0.711367	0.114427	0.218081	2.13926	1.38569	2.14622	-0.465228	-0.364254	0.0868212	1.68413	0.834418	0.899394
27	GTFDDKSFNESALNG	-0.178461	-0.116873	-0.228181	0.0126986	0.713819	0.293075	0.0479983	-0.036715	-0.0932325	-0.25812	-0.132147	-0.497568
28	TFDDKSFNESALNGV	-0.0134971	-0.115918	-0.281496	0.430066	1.64805	1.16839	-0.0798222	-0.197896	-0.138689	-0.626406	-0.018974	-0.567242
29	FDDKSFNESALNGVK	-0.598454	-0.452601	-0.0741617	-0.405977	0.0429124	-0.427225	0.113671	0.387149	0.316983	-0.048849	-0.0303751	-0.555981
30	DDKSFNESALNGVKK	-1.06003	-0.485393	-0.685633	-0.799675	-0.94118	-0.533158	0.447842	0.27646	-0.167722	0.114896	-0.323208	0.482524
31	DKSFNESALNGVKKV	-0.96698	0.122545	-1.13519	-0.798248	-0.896647	-0.579276	0.849126	-0.124207	-1.05348	0.045856	-0.289758	0.375321
32	KSFNESALNGVKKVK	-0.986754	0.566043	-1.15954	-0.382783	-0.902456	-0.0954988	1.21018	-0.127589	-1.44536	0.0636707	-0.709518	0.954301
33	SFNESALNGVKKVKE	-0.450285	-0.332255	-0.154463	-0.416444	-0.673496	-0.263759	0.0919871	0.218442	0.14892	0.303269	-0.207273	0.484551
34	FNESALNGVKKVKEE	-0.387848	-0.239607	0.689355	-0.0730585	-0.090204	0.259286	0.115532	0.79543	0.778105	0.240816	-0.201856	0.413304
35	NESALNGVKKVKEEF	1.52887	0.0346737	0.72424	-0.233392	0.0288747	0.231433	-1.16451	-0.594157	0.577585	0.0111484	-0.485159	0.239544
36	ESALNGVKKVKEEFK	-0.641658	1.04297	0.26218	0.595871	-0.655101	0.297413	1.31292	0.667415	-0.653995	1.32726	0.268985	1.12644
37	SALNGVKKVKEEFKI	-0.602652	0.202458	-0.62442	-0.379334	-0.605727	-0.0585135	0.627466	-0.0160739	-0.692599	0.314361	-0.472101	0.647131
38	ALNGVKKVKEEFKIE	-0.084602	0.0192325	0.292458	0.45992	-0.190404	0.401976	0.0809239	0.278429	0.228855	1.00432	0.154455	0.700544
39	LNGVKKVKEEFKIEL	-0.370918	0.144832	0.190436	-0.582725	-0.552481	-0.214674	0.401952	0.414516	0.0381986	0.192523	-0.369544	0.399488
40	NGVKKVKEEFKIELV	2.6679	0.172053	0.0304927	-0.451413	-0.563614	-0.319922	-1.94515	-1.94752	-0.118572	0.342175	-0.0448831	0.288188
41	GVKKVKEEFKIELVL	-0.104511	0.132734	-0.00373392	-0.673121	-0.599434	-0.45622	0.184898	0.0744164	-0.114306	0.0118454	-0.192593	0.169365
42	VKKVKEEFKIELVLK	-0.659265	-0.379215	-0.56584	-0.98344	-1.24323	-0.799589	0.218258	0.0689873	-0.156318	-0.0655827	-0.318228	0.52465
43	KKVKEEFKIELVLKE	-0.0400429	0.203413	0.624851	-0.303211	-0.846789	-0.200975	0.189738	0.490972	0.352999	0.488382	-0.010288	0.763734
44	KVKEEFKIELVLKES	0.171917	0.518446	0.569562	-0.45177	-0.210251	-0.165588	0.270068	0.293629	0.0428148	-0.147022	-0.308863	0.0528175
45	VKEEFKIELVLKESS	0.492499	0.493453	0.641306	-0.615672	-0.636223	-0.45485	0.000743777	0.109882	0.123842	0.0607285	-0.307339	0.214491
46	KEEFKIELVLKESSS	0.487759	0.540573	0.35038	-0.649213	-0.759174	-0.342296	0.0411611	-0.101444	-0.159307	0.0459588	-0.454435	0.492997
47	EEFKIELVLKESSSN	3.08126	9.85816	2.3375	1.47747	0.182806	0.98849	5.28161	-0.549211	-6.29936	1.43521	0.360218	0.952796
48	EFKIELVLKESSSNS	1.38233	11.8402	0.136464	-0.0359486	-0.689954	-0.0496096	8.1504	-0.919973	-9.80314	0.514342	-0.151144	0.757266
49	FKIELVLKESSSNSY	1.44517	1.42232	0.186487	-0.256348	-0.233001	-0.119242	-0.0178117	-0.92944	-1.03514	-0.242417	-0.525832	0.134531
50	KIELVLKESSSNSYL	1.40115	0.590081	-0.37167	-0.113023	-0.117311	-0.183168	-0.632112	-1.30909	-0.805569	0.126563	-0.0890165	-0.0778812
51	IELVLKESSSNSYLS	1.69289	0.412904	0.432655	-0.672407	-1.04332	-0.563066	-0.997559	-0.930583	0.0165435	0.134768	-0.313333	0.567941
52	ELVLKESSSNSYLSD	1.82656	1.38873	0.274028	0.146984	-0.700119	0.400378	-0.34123	-1.14643	-0.933679	0.626174	-0.116609	1.30144
53	LVLKESSSNSYLSDL	1.78932	0.10981	-0.304533	-0.78219	-0.818713	-0.703701	-1.30893	-1.54615	-0.347057	-0.0866361	-0.260546	0.136012
54	VLKESSSNSYLSDLE	2.30019	0.0276694	0.31352	0.868367	-0.897615	0.416816	-1.7711	-1.467	0.239431	1.65126	0.497201	1.55444
55	LKESSSNSYLSDLEG	1.22359	-0.0439651	0.749251	-0.216978	-1.00895	-0.209651	-0.987877	-0.350265	0.664404	0.936697	-0.0758293	0.945243
56	KESSSNSYLSDLEGL	1.3142	-0.0998401	0.2918	-0.745913	-1.04283	-0.646397	-1.10204	-0.754964	0.32804	0.392509	-0.278293	0.468822
57	ESSSNSYLSDLEGLK	1.00147	0.712815	0.404352	-0.555844	-1.22339	-0.649137	-0.224969	-0.440929	-0.25837	0.822643	-0.0146261	0.679104
58	SSSNSYLSDLEGLKD	1.06649	-0.369823	0.337874	-0.425959	-0.846305	-0.0279207	-1.11939	-0.538023	0.592772	0.697134	-0.183993	0.967814
59	SSNSYLSDLEGLKDA	0.983868	-0.432702	-0.0228218	1.09388	-0.586365	0.232118	-1.10401	-0.743362	0.343319	2.11625	0.931005	0.967931
60	SNSYLSDLEGLKDAG	0.99362	-0.385901	0.413567	1.91625	-0.281891	0.3086	-1.07513	-0.428324	0.66964	2.86158	1.48654	0.69831
61	NSYLSDLEGLKDAGS	2.31956	-0.441776	0.330634	0.982194	-0.569423	-0.112165	-2.15206	-1.46867	0.646976	1.93004	1.04294	0.540749
62	SYLSDLEGLKDAGSD	1.3165	-0.200606	0.31747	2.23085	0.142145	1.05881	-1.18237	-0.737709	0.433944	2.77604	1.43523	1.08404
63	YLSDLEGLKDAGSDL	1.48472	-0.276857	-0.16631	0.623347	-0.46777	0.456541	-1.37289	-1.21916	0.0925948	1.49068	0.578366	1.09308
64	LSDLEGLKDAGSDLI	2.07279	-0.285294	-0.540828	2.02567	-0.368538	0.393529	-1.83778	-1.92995	-0.214037	2.91945	1.88422	0.901214
65	SDLEGLKDAGSDLIW	1.51831	-0.0410998	1.4588	0.382489	-0.0379255	0.294902	-1.21533	-0.0439444	1.25632	1.0086	0.562517	0.393599
66	DLEGLKDAGSDLIWL	1.26003	-0.119898	1.32057	-0.356854	-0.171526	0.0939938	-1.07545	0.0447087	1.20655	0.512881	0.17149	0.314001
67	LEGLKDAGSDLIWLI	-0.500397	-0.408824	-2.27059	-0.725098	-1.25582	-1.16579	0.0713675	-1.30715	-1.55943	0.385212	0.297463	0.106468
68	EGLKDAGSDLIWLIG	-0.807841	0.842394	1.00727	0.205622	-0.507947	-0.411244	1.28612	1.34032	0.138099	1.03864	1.10808	0.114361
69	GLKDAGSDLIWLIGY	-0.758677	0.280778	0.890107	-0.316176	-0.132801	-0.363985	0.810103	1.2175	0.510378	0.0658912	0.592197	-0.273396
70	LKDAGSDLIWLIGYR	-0.92987	-0.0961788	1.29951	-0.747935	-1.00314	-0.760778	0.649741	1.64622	1.16904	0.430226	0.404518	0.286616
71	KDAGSDLIWLIGYRF	-0.86486	-0.154123	1.08428	-0.499822	-0.514724	-0.383162	0.553916	1.43929	1.03729	0.262582	0.391011	0.155584
72	DAGSDLIWLIGYRFS	-1.05204	-0.184847	0.685406	-0.484836	-0.383544	-0.206683	0.675847	1.28297	0.728929	0.018643	0.128721	0.209154
73	AGSDLIWLIGYRFSD	-0.909013	-0.0140378	0.363544	-0.0779351	-0.362245	-0.300059	0.697502	0.939685	0.316265	0.105966	0.353139	0.0735406
74	GSDLIWLIGYRFSDV	-0.91118	-0.0339363	0.0489224	-0.410735	-0.354016	-0.649593	0.683683	0.708961	0.069403	-0.0940417	0.376254	-0.349547
75	SDLIWLIGYRFSDVA	-0.994474	0.0216203	-0.414453	-0.716415	-0.64784	-0.872418	0.791897	0.428301	-0.365258	-0.197214	0.0841065	-0.265584
76	DLIWLIGYRFSDVAK	-1.16174	-0.414714	-0.75277	-0.924802	-0.329813	-1.03748	0.582198	0.301993	-0.283158	-0.572523	-0.10333	-0.836884
77	LIWLIGYRFSDVAKV	-1.144	-0.419967	-0.891651	-1.03934	-0.650745	-1.16214	0.564276	0.186339	-0.395086	-0.445822	-0.19259	-0.604768
78	IWLIGYRFSDVAKVA	-1.07181	-0.416783	-0.641533	-1.01758	-0.893743	-1.20346	0.510497	0.317725	-0.188252	-0.272562	-0.189229	-0.366269
79	WLIGYRFSDVAKVAA	-1.11813	-0.418375	-1.0279	-0.941097	-1.00895	-1.2046	0.545356	0.0666278	-0.510541	-0.180836	-0.173373	-0.231377
80	LIGYRFSDVAKVAAL	-1.15226	-0.491283	-1.40308	-0.992004	-1.01669	-1.12789	0.515134	-0.185208	-0.763723	-0.370829	-0.211445	-0.131501
81	IGYRFSDVAKVAALQ	-1.05881	-0.24295	-1.14572	-0.616742	-1.14158	-1.02378	0.635842	-0.0641766	-0.756164	0.0654876	0.12141	0.139306
82	GYRFSDVAKVAALQN	-0.670371	-0.116873	-1.54261	-0.343176	-0.893743	10.0022	0.431371	-0.644084	-1.19421	0.184985	-11.415	12.8854
83	YRFSDVAKVAALQNP	-0.888968	-0.100795	-1.92174	-0.498157	-0.404843	-0.790457	0.614266	-0.762622	-1.52524	-0.283053	0.127943	-0.456025
84	RFSDVAKVAALQNPD	-0.919713	0.0652378	-1.51102	0.496317	0.0133848	1.64395	0.767625	-0.436635	-1.32029	0.416189	-0.0494756	1.9283
85	FSDVAKVAALQNPDM	-0.853348	0.143558	-0.382201	0.672232	0.565697	0.40289	0.776943	0.347905	-0.44038	0.389797	0.52066	-0.192534
86	SDVAKVAALQNPDMK	-1.10499	-0.381762	-0.22489	-0.517307	-0.849693	-0.363528	0.563652	0.649887	0.131397	0.409367	0.0308584	0.574935
87	DVAKVAALQNPDMKY	-0.829375	-0.2135	0.0976295	-0.0928029	0.0942227	0.137143	0.479985	0.684521	0.260604	-0.0609349	-0.00350673	0.0507576
88	VAKVAALQNPDMKYA	-0.929464	-0.398158	-0.242662	-0.440708	-0.515692	-0.258508	0.414075	0.50715	0.130245	0.0641151	-0.0884376	0.304144
89	AKVAALQNPDMKYAI	-0.873528	-0.399909	-0.286762	-0.122538	0.516807	-0.0891063	0.369117	0.433282	0.0947734	-0.495579	0.190284	-0.716548
90	KVAALQNPDMKYAII	-0.812039	-0.357247	-0.372328	-0.316652	0.231212	-0.384532	0.354444	0.324693	-0.012632	-0.408237	0.410833	-0.728173
91	VAALQNPDMKYAIID	0.745633	-0.0867867	-0.0833766	0.587545	1.70517	0.72868	-0.648749	-0.612159	0.00285633	-0.937172	0.537465	-1.15479
92	AALQNPDMKYAIIDP	-0.457734	-0.377942	-0.263066	-0.0471292	0.877431	0.0750446	0.0621863	0.143747	0.0962203	-0.879281	0.132947	-0.948896
93	ALQNPDMKYAIIDPI	-0.510284	-0.00591921	0.319444	0.755015	3.08861	1.0426	0.393078	0.61269	0.272527	-1.77149	0.290436	-2.4196
94	LQNPDMKYAIIDPIY	0.0108817	0.723003	1.72405	1.00872	2.44675	1.14008	0.554994	1.26504	0.838485	-1.98441	0.12269	-1.54525
95	QNPDMKYAIIDPIYS	-0.0833831	0.455726	1.18235	0.688051	2.12582	0.788952	0.420157	0.934645	0.608625	-1.7285	0.0326681	-1.58097
96	NPDMKYAIIDPIYSN	0.709742	0.441399	1.02965	1.56001	2.9342	1.36976	-0.209134	0.236225	0.49272	-1.44827	0.45928	-1.8501
97	PDMKYAIIDPIYSND	-0.275434	0.145787	0.00811375	2.51762	3.27498	2.1307	0.32828	0.209378	-0.115316	-0.441289	0.951622	-1.35322
98	DMKYAIIDPIYSNDP	-0.372814	-0.0907664	-0.176183	0.466819	2.22844	0.96703	0.219815	0.145197	-0.0715458	-1.80457	-0.166814	-1.49173
99	MKYAIIDPIYSNDPI	-0.0958434	-0.101591	0.0923638	0.970538	3.35436	1.34054	-0.00447957	0.138976	0.162458	-2.14933	0.177345	-2.38154
100	KYAIIDPIYSNDPIP	-0.00076594	-0.141707	-0.722493	0.342525	2.0445	1.19944	-0.109843	-0.532939	-0.48647	-1.70898	-0.547911	-0.999355
101	YAIIDPIYSNDPIPA	0.079007	-0.135817	-0.303217	0.306009	1.55173	0.690096	-0.167424	-0.282243	-0.140215	-1.28574	-0.330983	-1.01896
102	AIIDPIYSNDPIPAN	1.29091	-0.134702	-0.530955	3.40076	5.87292	6.91596	-1.11105	-1.3453	-0.331904	-2.49097	-2.20038	1.23348
103	IIDPIYSNDPIPANL	1.89794	0.0413596	-0.537537	0.967089	3.27353	2.2154	-1.44693	-1.79841	-0.484888	-1.9405	-0.807397	-1.25133
104	IDPIYSNDPIPANLV	0.646357	0.195135	-1.05225	0.252248	1.11075	0.656764	-0.351661	-1.25429	-1.04482	-0.787348	-0.294462	-0.536877
105	DPIYSNDPIPANLVG	0.413539	0.0634867	-0.805426	-0.142758	0.892921	0.235771	-0.272814	-0.900111	-0.727808	-1.01785	-0.435092	-0.77714
106	PIYSNDPIPANLVGM	0.666672	0.041678	1.22447	1.03941	2.45353	1.18894	-0.487092	0.411894	0.990719	-1.14404	0.0341038	-1.49549
107	IYSNDPIPANLVGMT	1.15574	-0.087901	0.135805	-0.254683	-0.140546	-0.040934	-0.969236	-0.753142	0.187378	-0.326408	-0.366569	0.1178
108	YSNDPIPANLVGMTF	1.70846	0.247667	0.309571	0.0690771	0.649923	0.269103	-1.13848	-1.03297	0.0518511	-0.771379	-0.458463	-0.450354
109	SNDPIPANLVGMTFR	2.15676	0.355278	1.34953	-0.17749	0.532297	0.0629444	-1.40399	-0.596075	0.832795	-0.687843	-0.452759	-0.555052
110	NDPIPANLVGMTFRA	5.26371	0.247349	0.246384	-0.33259	0.0530776	-0.00463365	-3.90952	-3.7049	-0.000808547	-0.505389	-0.627631	-0.0682489
111	DPIPANLVGMTFRAQ	1.5714	0.0534579	-0.0366441	-0.0736532	0.294139	-0.0470983	-1.18301	-1.18741	-0.0754701	-0.599885	-0.352174	-0.403545
112	PIPANLVGMTFRAQE	2.14918	0.241141	1.35282	1.48187	1.13785	1.18186	-1.48704	-0.588044	0.931154	0.261119	0.150511	0.0520447
113	IPANLVGMTFRAQEG	1.4816	0.31564	0.851931	0.653915	0.87017	0.598775	-0.908697	-0.464964	0.449201	-0.432219	-0.326092	-0.32095
114	PANLVGMTFRAQEGA	1.26951	0.065397	0.535335	0.691976	0.00757606	0.190338	-0.938428	-0.542129	0.393623	0.365006	-0.106037	0.216133
115	ANLVGMTFRAQEGAF	1.63004	0.348592	0.510982	0.699232	0.456299	0.416588	-0.998703	-0.82634	0.136018	-0.246572	-0.0399891	-0.0469623
116	NLVGMTFRAQEGAFL	2.61413	0.222834	0.747935	-0.0727017	-0.18992	-0.148465	-1.86367	-1.37804	0.439828	-0.215703	-0.341298	0.0490241
117	LVGMTFRAQEGAFLT	0.626583	-0.093791	0.321419	-0.209961	-0.234938	-0.391838	-0.561426	-0.22534	0.347783	-0.302065	-0.282138	-0.185549
118	VGMTFRAQEGAFLTG	0.579992	-0.114963	0.191094	-0.232679	-0.103274	-0.371975	-0.541616	-0.287171	0.256356	-0.337816	-0.370829	-0.317764
119	GMTFRAQEGAFLTGY	0.644731	0.0130242	0.633407	0.356084	0.879851	0.296271	-0.492324	-0.00836186	0.519637	-0.898953	-0.410683	-0.690137
120	MTFRAQEGAFLTGYI	0.561572	-0.187871	-0.178816	0.0898919	0.459688	0.0200232	-0.584082	-0.54672	0.00758446	-0.723575	-0.176545	-0.519943
121	TFRAQEGAFLTGYIA	0.515388	-0.420286	-1.01671	-0.357687	0.924869	-0.288188	-0.729221	-1.13134	-0.499569	-1.06556	-0.319514	-1.43455
122	FRAQEGAFLTGYIAA	0.480851	-0.575494	-1.05554	-0.61698	-0.846789	-0.627904	-0.823267	-1.13451	-0.402093	-0.112767	-0.278366	0.258851
123	RAQEGAFLTGYIAAK	0.170157	-0.717012	-1.17929	-0.852961	-1.40055	-0.935887	-0.691418	-0.996459	-0.387204	0.333134	-0.122834	0.54951
124	AQEGAFLTGYIAAKL	-0.476424	-0.709689	-0.876512	-1.03423	-1.44315	-0.994333	-0.181796	-0.295434	-0.139732	0.221022	-0.297422	0.530768
125	QEGAFLTGYIAAKLS	0.246273	-0.651267	-0.808717	-1.02459	-1.463	-1.00027	-0.699502	-0.779028	-0.131881	0.302873	-0.208643	0.547218
126	EGAFLTGYIAAKLSK	-0.358864	-0.660023	-0.715911	-0.86652	-1.65033	-1.19798	-0.234709	-0.263651	-0.0468121	0.493904	-0.0656023	0.534942
127	GAFLTGYIAAKLSKT	-0.358187	-0.816345	-1.35371	-1.17446	-1.7515	-1.34615	-0.357068	-0.735117	-0.450101	0.306354	-0.150457	0.479359
128	AFLTGYIAAKLSKTG	0.351644	-0.800426	-1.33923	-1.16423	-1.7089	-1.25323	-0.89787	-1.24858	-0.451305	0.403103	-0.189619	0.53887
129	FLTGYIAAKLSKTGK	-0.215029	-0.839268	-1.40044	-0.92159	-1.69341	-0.933832	-0.486504	-0.875336	-0.470043	0.375871	-0.466809	0.898269
130	LTGYIAAKLSKTGKI	-0.0665888	-0.8918	-1.47811	-1.10524	-1.55013	-1.02926	-0.643132	-1.0423	-0.491098	0.142353	-0.372762	0.615969
131	TGYIAAKLSKTGKIG	0.114356	-0.86633	-1.15033	-0.838807	-1.43202	-0.932006	-0.764302	-0.933869	-0.237876	0.751337	0.173199	0.591309
132	GYIAAKLSKTGKIGF	-0.195255	-0.862351	-1.21417	-1.15971	-1.07526	-1.24433	-0.519904	-0.75239	-0.294687	0.374768	-0.0242643	-0.19993
133	YIAAKLSKTGKIGFL	-1.30029	-0.940512	-1.42019	-1.13366	-1.19338	-1.36304	0.280397	-0.0885335	-0.401781	0.43539	0.367805	-0.200649
134	IAAKLSKTGKIGFLG	-1.26819	-0.494149	-0.91403	-1.03803	-1.27857	-1.17857	0.603256	0.261523	-0.351695	0.423673	0.331624	0.118254
135	AAKLSKTGKIGFLGG	-1.23	-0.415192	-0.446047	-1.00104	-1.09995	-0.958489	0.635025	0.578889	-0.0258447	0.249211	0.288326	0.167293
136	AKLSKTGKIGFLGGI	-1.20806	-0.457217	-0.471059	-0.849511	-0.490037	-0.600051	0.585172	0.544218	-0.0115938	0.0617811	0.288629	-0.130102
137	KLSKTGKIGFLGGIE	-0.769783	-0.242632	0.751226	0.126764	0.571505	0.367274	0.410837	1.12315	0.832462	0.519625	0.655006	-0.241522
138	LSKTGKIGFLGGIEG	-1.05854	-0.0124459	0.4603	-0.0596181	0.404021	0.186914	0.815275	1.12154	0.395975	0.295738	0.321602	-0.256749
139	SKTGKIGFLGGIEGE	-0.275434	0.0268735	1.07506	1.53111	1.29566	1.42889	0.235605	0.997237	0.87797	1.21185	0.951657	0.157558
140	KTGKIGFLGGIEGEI	-0.98093	-0.112734	1.63256	1.01788	1.65919	0.954701	0.676632	1.92986	1.46187	0.100191	0.620035	-0.833119
141	TGKIGFLGGIEGEIV	-0.958583	-0.119739	1.26594	0.363934	1.4462	0.649687	0.653757	1.64264	1.16066	-0.485808	0.0340922	-0.941951
142	GKIGFLGGIEGEIVD	-0.626896	0.265178	2.02288	1.51708	2.50629	1.82203	0.695241	1.95665	1.47226	-0.48591	-0.00811308	-0.809202
143	KIGFLGGIEGEIVDA	0.224738	0.298289	1.08362	0.309578	1.33584	0.597633	0.0573221	0.634217	0.657798	-0.791565	-0.147712	-0.872992
144	IGFLGGIEGEIVDAF	-0.370376	1.87091	2.65936	1.2629	1.29372	0.740095	1.74675	2.23722	0.660413	-0.413684	0.499012	-0.654715
145	GFLGGIEGEIVDAFR	-0.360489	0.236524	2.4461	0.246895	0.279617	0.510421	0.465285	2.07245	1.85076	-0.254931	-0.311899	0.272946
146	FLGGIEGEIVDAFRY	-0.129432	0.30211	2.69227	1.07925	1.12963	0.500375	0.336324	2.08361	2.00201	-0.957497	0.197157	-0.744146
147	LGGIEGEIVDAFRYG	-0.396245	0.150881	0.957244	-0.133243	-0.161845	-0.26627	0.426405	0.999446	0.675415	-0.706007	-0.153684	-0.123493
148	GGIEGEIVDAFRYGY	-0.0752568	0.679385	1.10073	0.792244	0.402569	0.486221	0.588133	0.868377	0.352923	-1.16088	0.194286	0.0989262
149	GIEGEIVDAFRYGYE	0.257785	1.20566	1.8807	2.72802	0.375945	1.05013	0.73873	1.1984	0.565421	0.652523	1.62805	0.797288
150	IEGEIVDAFRYGYEA	-0.397193	0.868182	1.67469	1.38327	1.0696	0.856074	0.986175	1.52992	0.675533	-0.110539	0.655035	-0.252517
151	EGEIVDAFRYGYEAG	-0.502157	2.20393	1.5233	1.57655	1.02604	0.972281	2.109	1.49564	-0.5701	0.424173	0.692741	-0.0635721
152	GEIVDAFRYGYEAGA	-0.809195	0.655825	0.607079	0.396643	0.869202	0.271386	1.14177	1.04581	-0.0408299	-0.388512	0.195241	-0.706972
153	EIVDAFRYGYEAGAK	-1.04648	0.39412	0.619585	-0.22019	0.0569501	-0.128375	1.12274	1.23026	0.188851	0.0236241	-0.00027817	-0.219163
154	IVDAFRYGYEAGAKY	-0.800933	0.404467	1.10271	0.242851	0.894857	0.330745	0.939434	1.40569	0.58485	-0.576857	0.110757	-0.667114
155	VDAFRYGYEAGAKYA	-0.807976	0.128595	0.343798	-0.211507	0.196359	-0.26901	0.72992	0.850496	0.180256	-0.339636	0.175284	-0.550342
156	DAFRYGYEAGAKYAN	-0.56473	0.0926181	-0.087984	0.213354	1.40748	0.904018	0.512307	0.35204	-0.151274	-0.573461	-0.163868	-0.595386
157	AFRYGYEAGAKYANK	-1.08359	-0.3391	-0.790946	-0.346268	-0.59411	-0.564208	0.580223	0.216097	-0.378469	0.298986	0.192824	0.0353622
158	FRYGYEAGAKYANKD	-0.802559	-0.114645	0.018645	-0.197472	0.0826053	0.11477	0.536129	0.606395	0.111644	0.073504	-0.146228	0.0380372
159	RYGYEAGAKYANKDI	-0.445002	0.38043	-0.230814	-0.125869	0.0898662	0.16454	0.643304	0.158161	-0.511982	0.118506	-0.00394007	0.0883085
160	YGYEAGAKYANKDIK	-0.738632	-0.272559	-0.351924	-0.468065	-0.749493	-0.632242	0.363236	0.285554	-0.0664764	0.320604	0.0891922	0.13866
161	GYEAGAKYANKDIKI	-0.656015	-0.00942135	-0.836362	-0.429884	0.0980952	-0.184309	0.503925	-0.133172	-0.692651	-0.245792	-0.242863	-0.333969
162	YEAGAKYANKDIKIS	-0.785358	-0.435408	-0.548069	-0.589861	-0.485196	-0.765344	0.272735	0.17522	-0.0943649	-0.113947	0.0311133	-0.3313
163	EAGAKYANKDIKIST	-0.705991	0.288101	-1.27473	-0.311418	-0.390321	-0.644571	0.77475	-0.419966	-1.30903	0.181019	0.187073	-0.300674
164	AGAKYANKDIKISTQ	-0.811227	-0.552412	-1.34844	-0.42025	-0.601371	-0.617174	0.201709	-0.396694	-0.666763	0.170371	0.0703497	-0.018689
165	GAKYANKDIKISTQY	-0.63597	-0.384946	-1.23326	-0.191049	0.0521095	-0.253485	0.195637	-0.441051	-0.710553	-0.367952	-0.12135	-0.361394
166	AKYANKDIKISTQYI	-0.466943	-0.371256	-1.90199	-0.278352	0.267032	-0.469918	0.0745747	-1.05967	-1.28216	-0.449822	0.00851754	-0.871511
167	KYANKDIKISTQYIG	-0.399631	-0.295641	-1.31224	-0.626971	0.172156	-0.380879	0.0810446	-0.673894	-0.851513	-0.673573	-0.381336	-0.654015
168	YANKDIKISTQYIGS	-0.196338	-0.226554	-1.24708	-0.64505	-0.15168	-0.479278	-0.0235485	-0.775892	-0.854801	-0.615154	-0.353015	-0.387416
169	ANKDIKISTQYIGSF	0.259817	-0.0659331	-0.723809	-0.179987	0.307209	-0.225404	-0.253874	-0.726331	-0.551041	-0.546581	-0.164788	-0.629864
170	NKDIKISTQYIGSFA	1.60634	-0.186279	-1.11281	-0.392299	-0.376767	-0.458731	-1.39709	-2.00788	-0.776066	-0.256124	-0.126818	-0.0969297
171	KDIKISTQYIGSFAD	-0.10722	-0.00432733	-0.764618	0.595871	-0.134737	0.668636	0.0801899	-0.485437	-0.636824	0.601596	-0.345979	0.950063
172	DIKISTQYIGSFADL	0.104063	0.212805	-0.830438	-0.0596181	0.211849	0.0807522	0.0847485	-0.690057	-0.873828	-0.299772	-0.202257	-0.155034
173	IKISTQYIGSFADLE	0.668433	0.334425	0.267446	2.50739	0.0855096	1.22912	-0.260311	-0.296098	-0.0561017	2.33355	1.25701	1.35243
174	KISTQYIGSFADLEA	0.0244255	0.120635	0.414884	0.996111	0.0216138	0.671604	0.0749814	0.288323	0.246465	0.876534	0.172318	0.768673
175	ISTQYIGSFADLEAG	0.34758	0.0649194	0.0634029	0.0109145	0.23702	0.0720766	-0.220293	-0.209843	-0.00127028	-0.511033	-0.275299	-0.195061
176	STQYIGSFADLEAGR	0.347851	0.103443	1.34953	0.202173	0.358035	0.530512	-0.190481	0.739664	1.04373	-0.486785	-0.512467	0.203969
177	TQYIGSFADLEAGRS	0.446179	-0.107322	0.839425	0.0179321	0.0564661	0.154494	-0.431373	0.290382	0.793002	-0.329541	-0.461625	0.115928
178	QYIGSFADLEAGRSV	0.500084	-0.128335	-0.205803	-0.0115655	-0.126024	0.0707068	-0.48976	-0.521242	-0.0648875	-0.175148	-0.443378	0.232653
179	YIGSFADLEAGRSVA	0.486946	-0.194079	-0.156437	-0.119565	0.235084	-0.0550889	-0.53076	-0.475089	0.0315293	-0.700473	-0.497337	-0.343156
180	IGSFADLEAGRSVAT	0.202933	-0.316973	-0.519108	-0.165239	-0.114407	-0.338871	-0.40519	-0.533171	-0.16931	-0.476578	-0.396142	-0.26545
181	GSFADLEAGRSVATR	0.194536	-0.295164	0.522171	-0.224115	-0.10521	-0.233166	-0.381649	0.241933	0.684605	-0.465428	-0.533264	-0.15132
182	SFADLEAGRSVATRM	0.352185	-0.276061	1.40087	0.216803	0.25009	-0.0329434	-0.489627	0.774375	1.40461	-0.303874	-0.348568	-0.334713
183	FADLEAGRSVATRMY	0.794661	-0.161127	1.18893	0.448145	1.28065	0.219561	-0.744898	0.291138	1.13082	-1.53076	-0.593285	-1.25484
184	ADLEAGRSVATRMYS	0.262255	-0.330822	0.730163	-0.152631	-0.236874	-0.205998	-0.462217	0.345514	0.888689	-0.373038	-0.614338	0.0365136
185	DLEAGRSVATRMYSD	0.146049	-0.274788	1.15602	1.48151	0.8905	1.30309	-0.327981	0.745786	1.19846	0.127956	-0.387539	0.487929
186	LEAGRSVATRMYSDE	0.978992	-0.184051	2.09594	1.13658	0.183774	0.83096	-0.906422	0.824777	1.90973	0.209881	-0.288461	0.765357
187	EAGRSVATRMYSDEI	0.77123	1.617	1.87807	1.04167	0.309629	0.712699	0.659156	0.817316	0.218673	0.164738	-0.176842	0.476667
188	AGRSVATRMYSDEID	1.14504	-0.08026	0.959877	1.83251	0.852744	1.94509	-0.954942	-0.136728	0.871226	0.264543	-0.435318	1.29179
189	GRSVATRMYSDEIDI	1.58955	1.72	1.12574	1.02608	0.46598	1.15355	0.101667	-0.342482	-0.49775	0.185561	-0.219256	0.813119
190	RSVATRMYSDEIDII	1.29944	0.232067	0.491894	0.552933	-0.0083979	0.641239	-0.83186	-0.596309	0.217633	0.114387	-0.141037	0.768256
191	SVATRMYSDEIDIIH	0.706356	0.0827485	0.532702	-0.0104951	-0.274631	0.167508	-0.486011	-0.12823	0.376884	0.0157709	-0.144033	0.522869
192	VATRMYSDEIDIIHH	1.64467	-0.27638	0.483995	-0.302379	-0.0490589	0.0985599	-1.49718	-0.857068	0.636895	-0.208198	-0.404557	0.174573
193	ATRMYSDEIDIIHHA	0.963417	-0.594756	-0.913372	-0.567738	-0.769339	-0.108284	-1.21437	-1.38586	-0.266875	0.00809996	-0.332518	0.781759
194	TRMYSDEIDIIHHAA	0.724098	-0.650631	-0.802135	-0.701548	-0.729646	-0.431563	-1.0714	-1.127	-0.126901	-0.0108864	-0.263276	0.352511
195	RMYSDEIDIIHHAAG	0.600037	-0.571514	0.0278599	-0.819062	-0.836624	-0.605531	-0.913053	-0.422508	0.50204	-0.00212371	-0.194469	0.273289
196	MYSDEIDIIHHAAGL	0.512002	-0.37635	0.164766	-0.82834	-0.773696	-0.487726	-0.692341	-0.256407	0.453242	0.020402	-0.139059	0.338186
197	YSDEIDIIHHAAGLG	0.222571	-0.454352	-0.27623	-1.00473	-0.833719	-0.779042	-0.527563	-0.368326	0.149196	0.0129412	-0.184166	0.064661
198	SDEIDIIHHAAGLGG	-0.221936	-0.476001	-0.391416	-0.979515	-0.800803	-0.827442	-0.198007	-0.125148	0.0708492	0.221787	0.00536435	-0.0315033
199	DEIDIIHHAAGLGGI	-0.486311	-0.700775	-0.215017	-0.129556	0.49212	0.160659	-0.167143	0.200329	0.406874	0.662122	0.668943	-0.391983
200	EIDIIHHAAGLGGIG	-0.919577	0.0747891	0.0699849	-0.305233	0.559404	-0.116959	0.774963	0.730715	-0.00402401	0.304637	0.553161	-0.799862
201	IDIIHHAAGLGGIGA	-0.930818	-0.332573	0.173981	-0.575945	0.0821212	-0.48316	0.466245	0.815809	0.424293	-0.156919	0.309951	-0.668496
202	DIIHHAAGLGGIGAI	-0.930683	-0.135021	-0.211726	-0.180344	1.01878	0.208374	0.620103	0.530894	-0.0642492	-0.628705	0.378077	-0.958375
203	IIHHAAGLGGIGAIE	-0.875424	0.096757	0.388556	0.517131	1.55173	0.738725	0.757673	0.933351	0.244412	-0.266974	0.765863	-0.961448
204	IHHAAGLGGIGAIEV	-1.07492	0.349707	1.26068	0.0482623	1.55705	0.522293	1.11029	1.72466	0.763034	-0.647875	0.364921	-1.2237
205	HHAAGLGGIGAIEVA	-1.16689	-0.122604	0.0502388	-0.286084	1.29082	0.261569	0.813866	0.898753	0.144774	-0.954684	0.0402243	-1.21718
206	HAAGLGGIGAIEVAK	-1.19966	-0.321111	0.13778	-0.585936	0.502769	-0.423572	0.684703	0.987598	0.384371	-0.505622	0.00220799	-1.09548
207	AAGLGGIGAIEVAKE	-0.974159	-0.174022	0.729505	-0.262652	-0.0853634	-0.506447	0.62359	1.25802	0.7568	-0.0830566	0.100033	-0.49797
208	AGLGGIGAIEVAKEL	-1.01438	-0.116714	0.899322	-0.640649	-0.169106	-0.740002	0.699602	1.41312	0.851039	-0.603519	-0.262653	-0.675137
209	GLGGIGAIEVAKELG	-0.962511	-0.171634	0.909195	-0.745794	-0.304642	-0.724705	0.616373	1.38211	0.90531	-0.391143	-0.21125	-0.496763
210	LGGIGAIEVAKELGS	-0.946123	-0.23308	1.05203	-0.79575	-0.758206	-0.946617	0.555712	1.47548	1.07641	-0.203135	-0.177745	-0.222814
211	GGIGAIEVAKELGSG	-0.828969	-0.235946	0.988179	-0.700001	-0.00742978	-0.634297	0.462175	1.34182	1.02534	-0.633463	-0.224344	-0.741328
212	GIGAIEVAKELGSGH	-0.679446	-0.246134	0.715683	-0.570474	0.408861	-0.459872	0.337703	1.03019	0.805624	-0.687451	-0.241913	-1.02736
213	IGAIEVAKELGSGHY	-0.433355	-0.158262	0.372759	-0.118732	0.183774	-0.406449	0.214395	0.595252	0.444787	-0.498843	0.155359	-0.697993
214	GAIEVAKELGSGHYI	-0.338819	0.0394494	-0.156437	0.197772	0.1678	-0.0861383	0.294805	0.134675	-0.164076	-0.319873	0.326064	-0.300305
215	AIEVAKELGSGHYII	-0.34058	0.106786	-0.728416	0.315406	1.97528	-0.134539	0.348656	-0.286387	-0.699571	-1.90983	0.625658	-2.49505
216	IEVAKELGSGHYIIG	-0.690416	0.155179	-0.301242	-0.498633	-0.162813	-0.844109	0.659018	0.287375	-0.382301	-0.340218	0.237516	-0.805695
217	EVAKELGSGHYIIGV	-0.630552	0.694349	0.11935	-0.108979	-0.0224356	-0.411015	1.03257	0.553745	-0.481623	-0.0181001	0.354585	-0.459531
218	VAKELGSGHYIIGVD	-0.530735	0.526087	-0.132084	-0.0314288	0.181353	0.168193	0.823638	0.294373	-0.551288	-0.277985	0.183852	-0.0155637
219	AKELGSGHYIIGVDE	-0.137694	0.23334	0.602472	0.309102	0.252994	0.584848	0.289167	0.546555	0.309187	-0.0575417	0.165345	0.392448
220	KELGSGHYIIGVDED	-0.242387	0.452383	0.676849	3.01158	0.681387	1.95056	0.541472	0.678785	0.188014	2.22892	1.74719	1.50092
221	ELGSGHYIIGVDEDQ	-0.353311	1.41658	0.457667	2.05232	1.11849	2.54484	1.37938	0.598844	-0.803196	0.889845	-0.0231501	1.68679
222	LGSGHYIIGVDEDQA	-0.71317	0.0821117	-0.444072	0.689002	0.709946	0.929816	0.619806	0.198707	-0.440735	0.199738	0.129063	0.260016
223	GSGHYIIGVDEDQAY	-0.435251	0.39412	0.410935	1.34854	1.36294	1.09579	0.646374	0.624842	0.0140838	-0.496483	0.313556	-0.315929
224	SGHYIIGVDEDQAYL	-0.401527	0.0609397	0.230587	0.70506	0.590868	0.0764144	0.360425	0.466767	0.142097	0.0414613	0.612407	-0.608388
225	GHYIIGVDEDQAYLA	-0.436876	0.128276	-0.190664	-0.0202483	0.903086	0.0435386	0.440454	0.181809	-0.267146	-0.871162	-0.0430832	-1.01649
226	HYIIGVDEDQAYLAP	-0.49823	0.0579152	-0.641533	0.331582	1.41086	0.459966	0.433434	-0.105819	-0.585863	-1.07018	0.115007	-1.12453
227	YIIGVDEDQAYLAPD	-0.140944	0.111084	-0.25451	1.17726	1.37408	1.47683	0.196419	-0.0838592	-0.306224	-0.804539	0.0887341	0.12152
228	IIGVDEDQAYLAPDN	-0.0367924	0.134803	-0.492121	0.796645	2.31944	1.47181	0.133734	-0.336225	-0.525116	-2.04392	-0.588056	-1.0024
229	IGVDEDQAYLAPDNV	-0.0950308	0.256741	-0.472375	0.565303	1.75503	0.813381	0.274155	-0.27864	-0.610713	-1.55966	-0.25406	-1.11359
230	GVDEDQAYLAPDNVI	-0.296021	0.0817934	-1.15427	0.438868	1.48202	0.952875	0.294451	-0.633754	-1.03534	-1.4443	-0.566668	-0.625764
231	VDEDQAYLAPDNVIT	0.0700681	-0.113371	-1.48074	0.315287	1.0667	0.473664	-0.142964	-1.14515	-1.14532	-0.951696	-0.0765475	-0.701317
232	DEDQAYLAPDNVITS	-0.462068	-0.212068	-1.50839	0.312194	0.498412	0.701055	0.194838	-0.772626	-1.08581	-0.216047	-0.303856	0.239644
233	EDQAYLAPDNVITST	-0.384055	-0.0360057	-1.35963	0.379872	-0.257689	0.136915	0.271254	-0.720389	-1.10868	0.278026	0.0981104	0.466655
234	DQAYLAPDNVITSTT	-0.5757	-0.262371	-2.1791	-0.555011	-0.345787	-0.0639928	0.244194	-1.18398	-1.60546	-0.484635	-0.686939	0.333248
235	QAYLAPDNVITSTTK	-0.653035	-0.297392	-1.82169	-0.75864	-0.590721	-0.159652	0.277172	-0.862963	-1.27676	-0.377655	-0.699882	0.509779
236	AYLAPDNVITSTTKD	-0.619717	-0.106208	-1.43599	0.0178131	-0.0693894	0.598546	0.400206	-0.602751	-1.11383	0.0927781	-0.473553	0.789895
237	YLAPDNVITSTTKDV	-0.371595	-0.203153	-1.72823	0.0599186	0.431612	0.759958	0.131276	-1.00177	-1.27741	-0.114724	-0.501462	0.388299
238	LAPDNVITSTTKDVG	-0.620936	-0.326683	-1.14835	0.102738	-0.00404137	0.33143	0.229328	-0.389454	-0.688234	0.20159	-0.266456	0.396726
239	APDNVITSTTKDVGR	-0.562156	-0.25664	0.902613	-0.278828	1.84071	0.342617	0.238105	1.08162	0.970998	-1.50975	-0.824232	-1.77163
240	PDNVITSTTKDVGRA	-0.495656	-0.37826	-0.232789	-0.280969	-0.108598	0.0300686	0.0914933	0.194107	0.121848	-0.302674	-0.552367	0.163986
241	DNVITSTTKDVGRAL	-0.217873	-0.378578	-0.544778	-0.447726	-0.323037	0.224127	-0.125246	-0.241394	-0.13921	-0.332305	-0.625801	0.647071
242	NVITSTTKDVGRALN	2.23884	-0.447507	-0.288736	-0.458311	-0.469223	-0.229742	-2.09361	-1.86642	0.132987	-0.283888	-0.566558	0.283208
243	VITSTTKDVGRALNI	0.139548	-0.467087	-0.760668	-0.292387	-0.113439	-0.153031	-0.472783	-0.66474	-0.245906	-0.464542	-0.444155	-0.046822
244	ITSTTKDVGRALNIF	0.143069	-0.44098	-0.77844	-0.518139	-0.554901	-0.530418	-0.455181	-0.680463	-0.282659	-0.379474	-0.351313	0.0289528
245	TSTTKDVGRALNIFT	-0.190921	-0.606376	-1.14638	-0.441779	-0.700603	-0.388413	-0.323787	-0.705529	-0.452307	-0.158063	-0.379832	0.369193
246	STTKDVGRALNIFTS	-0.484686	-0.664957	-1.03382	-0.450461	-1.00314	-0.540236	-0.140495	-0.405495	-0.308964	0.057909	-0.284333	0.547427
247	TTKDVGRALNIFTSN	1.01055	-0.554799	-0.858741	-0.386946	-0.298834	-0.064906	-1.21996	-1.38033	-0.254583	-0.491492	-0.63614	0.276641
248	TKDVGRALNIFTSNH	0.820665	-0.606058	-0.752112	-0.530033	-0.384028	-0.331109	-1.11192	-1.16137	-0.122336	-0.159292	-0.524274	0.0625818
249	KDVGRALNIFTSNHL	0.558593	-0.617679	-1.44586	-0.712966	-0.665267	-0.467863	-0.916732	-1.48013	-0.693689	-0.300086	-0.650881	0.233448
250	DVGRALNIFTSNHLK	0.146049	-0.736751	-1.35832	-0.73057	-0.885998	-0.814201	-0.688014	-1.11086	-0.520628	0.0816405	-0.300884	0.0849065
251	VGRALNIFTSNHLKT	-0.279091	-0.812206	-1.36885	-0.975947	-1.05687	-1.04091	-0.415486	-0.804702	-0.466248	-0.0360254	-0.300306	0.0188786
252	GRALNIFTSNHLKTN	0.427489	-0.745507	-1.3491	-0.761494	-0.538443	-0.37814	-0.914179	-1.31188	-0.505576	-0.508013	-0.984985	0.189574
253	RALNIFTSNHLKTNT	0.625228	-0.812206	-1.37806	-0.857362	-1.04961	-0.68635	-1.12027	-1.47928	-0.473966	-0.0979369	-0.342226	0.429588
254	ALNIFTSNHLKTNTF	1.49975	-0.753944	-1.82959	-0.80586	-0.728194	-0.479963	-1.75643	-2.45846	-0.90097	-0.290582	-0.711966	0.293556
255	LNIFTSNHLKTNTFE	2.75404	-0.45658	-1.17731	-0.130389	-0.781441	0.166138	-2.50221	-2.903	-0.603689	0.346758	-0.493429	1.1206
256	NIFTSNHLKTNTFEG	1.93979	-0.359953	-0.65733	-0.503985	-0.721902	0.560876	-1.79231	-1.91777	-0.249085	0.0267201	-1.03832	1.517
257	IFTSNHLKTNTFEGG	2.16949	-0.481732	0.136464	-0.671099	-0.64542	-0.484301	-2.06624	-1.50123	0.517805	-0.200534	-0.4029	0.190538
258	FTSNHLKTNTFEGGK	0.603287	-0.6605	-0.213701	-0.806573	-1.00895	-0.793882	-0.984938	-0.603283	0.374242	0.190483	-0.135268	0.254337
259	TSNHLKTNTFEGGKL	0.566313	-0.606535	-0.223574	-1.0014	-1.06704	-0.829041	-0.914064	-0.58327	0.320771	-0.0490773	-0.201592	0.281451
260	SNHLKTNTFEGGKLI	0.80807	-0.557506	-0.601383	-0.771961	-0.851145	-0.627448	-1.06427	-1.04077	-0.0367521	0.150867	-0.0742	0.264543
261	NHLKTNTFEGGKLIN	2.22123	-0.627389	-0.438807	-0.975471	-0.635739	-0.71603	-2.22008	-1.96423	0.157958	-0.0613346	-0.239377	-0.0949514
262	HLKTNTFEGGKLINY	-0.139861	-0.629618	-0.469742	-0.632918	0.452427	-0.3633	-0.381694	-0.243592	0.133913	-0.372572	-0.214105	-0.964671
263	LKTNTFEGGKLINYG	-0.504053	-0.568649	-0.0945661	-0.982964	-0.931499	-0.525167	-0.0503426	0.302375	0.397095	0.0790017	-0.245159	0.480525
264	KTNTFEGGKLINYGL	-0.515566	-0.557983	-0.501994	-1.11023	-1.02976	-0.72813	-0.0330582	0.0100214	0.0468967	0.15379	-0.219259	0.356709
265	TNTFEGGKLINYGLK	-1.09524	-0.69186	-0.960104	1.3395	-1.12222	-0.790001	0.314376	0.0997874	-0.224683	2.69757	2.20753	0.392879
266	NTFEGGKLINYGLKE	0.316836	-0.387493	-2.68591	7.10009	-0.849209	-0.196181	-0.548922	-2.2173	-1.92517	8.28237	7.38794	0.772266
267	TFEGGKLINYGLKEG	-0.970908	-0.0998401	-0.770541	6.22218	-0.797415	-0.53293	0.67887	0.147955	-0.561784	7.14603	6.57333	0.312778
268	FEGGKLINYGLKEGV	-0.919035	-0.219231	-5.09362	2.44982	-0.64542	-0.588179	0.545395	-3.08261	-4.08283	3.2693	3.03895	0.0676923
269	EGGKLINYGLKEGVV	-0.979305	1.68402	0.965142	0.189922	-0.522953	-0.036368	2.07567	1.43582	-0.602137	0.891391	0.664175	0.575432
270	GGKLINYGLKEGVVG	-1.12964	-0.197422	0.649863	-0.689535	-0.411619	-0.249148	0.726529	1.31403	0.709692	-0.287287	-0.198501	0.192138
271	GKLINYGLKEGVVGF	-0.931766	1.21012	0.816388	-0.345673	-0.371927	-0.0836269	1.66929	1.29088	-0.329791	-0.0366751	-0.0213879	0.340941
272	KLINYGLKEGVVGFV	-1.0152	-0.141707	-0.214359	-0.715702	-1.0104	-0.753928	0.680758	0.591356	-0.0608543	-0.0186609	0.12624	0.303302
273	LINYGLKEGVVGFVR	-0.932444	-0.0597248	1.15273	-0.592359	-0.456637	-0.465808	0.680157	1.53974	1.01556	-0.409781	-0.160296	-0.010846
274	INYGLKEGVVGFVRN	-0.364011	-0.220345	0.0107466	-0.558342	-0.327393	-0.628361	0.111966	0.276729	0.193564	-0.659443	-0.228489	-0.355922
275	NYGLKEGVVGFVRNP	-0.407351	-0.266192	-0.833729	-0.59783	-0.345787	-0.815571	0.110013	-0.314847	-0.475373	-0.691807	-0.247032	-0.555562
276	YGLKEGVVGFVRNPK	-1.24205	-0.517072	-0.625078	-0.913026	-1.2321	-1.32218	0.565018	0.455589	-0.0904671	-0.228043	-0.149757	-0.106525
277	GLKEGVVGFVRNPKM	-1.16932	-0.451009	1.01187	-0.796344	-0.582976	-0.847077	0.559822	1.61065	1.22532	-0.362849	-0.298304	-0.312323
278	LKEGVVGFVRNPKMI	-1.08143	-0.479026	0.509007	-0.75638	-0.906812	-0.989082	0.469483	1.17441	0.827583	-0.0363175	-0.108388	-0.0972914
279	KEGVVGFVRNPKMIS	-1.13384	-0.602078	0.127249	-1.0692	-1.2321	-1.29729	0.414431	0.931216	0.610889	-0.0943405	-0.172527	-0.0770961
280	EGVVGFVRNPKMISF	-0.832355	0.291444	0.362227	-0.136217	-0.59895	-0.543204	0.875837	0.882107	0.0592888	0.312329	0.187348	0.0659258
281	GVVGFVRNPKMISFE	-0.381617	-0.161127	0.792693	-0.119208	-0.629446	-0.5343	0.17184	0.867137	0.798926	0.362866	0.194453	0.112519
282	VVGFVRNPKMISFEL	-0.623645	-0.243109	1.12048	-0.667887	-0.700603	-1.08794	0.296572	1.2879	1.14215	-0.0551605	0.0576547	-0.458059
283	VGFVRNPKMISFELE	-0.11941	0.0550498	1.27647	0.562329	-0.274631	-0.407362	0.135966	1.03075	1.02307	0.460554	0.929164	-0.156968
284	GFVRNPKMISFELEK	-0.718045	-0.266192	1.13891	-0.597117	-0.625574	-0.510099	0.352154	1.37122	1.17692	-0.0765105	-0.116478	0.136559
285	FVRNPKMISFELEKE	-0.166948	0.0275103	1.92085	0.202173	-0.162813	0.0889711	0.151552	1.54168	1.58588	0.432795	0.325641	0.297758
286	VRNPKMISFELEKEI	0.0563889	0.14515	2.88841	0.258433	-0.0640647	0.553342	0.0691765	2.09123	2.29778	0.31148	-0.020983	0.73014
287	RNPKMISFELEKEID	0.0158929	0.215989	1.84977	0.219539	0.432096	0.839179	0.155946	1.35417	1.36846	-0.232266	-0.0721708	0.481413
288	NPKMISFELEKEIDN	-0.105595	0.163775	1.72603	0.316595	0.181837	0.909725	0.209935	1.35251	1.30855	0.174758	-0.399896	0.860794
289	PKMISFELEKEIDNL	-0.162885	0.00665664	0.730822	-0.607346	-0.461962	-0.303027	0.132133	0.659933	0.606566	-0.326376	-0.256197	0.187954
290	KMISFELEKEIDNLS	-0.393942	0.167914	0.820996	-0.547399	-0.433886	-0.312844	0.437885	0.897137	0.547026	-0.4237	-0.293632	0.143143
291	MISFELEKEIDNLSS	-0.437689	0.114586	0.264813	-0.35733	1.22547	-0.193213	0.430418	0.518743	0.125831	-1.42583	-0.158351	-1.67772
292	ISFELEKEIDNLSSK	-0.360489	0.0638051	0.321419	-0.535505	-0.628478	-0.803699	0.330675	0.503536	0.215779	0.0685401	0.180472	-0.207215
293	SFELEKEIDNLSSKI	-0.290468	0.226177	0.19636	0.629413	0.757384	0.39604	0.402649	0.359485	-0.0249748	0.0266832	0.448634	-0.427322
294	FELEKEIDNLSSKII	-0.180898	0.667287	-0.249902	0.0929844	0.738506	-0.386815	0.661037	-0.0509539	-0.768244	-0.414255	0.415294	-1.3308
295	ELEKEIDNLSSKIIN	0.0317392	1.48679	0.520196	1.40575	-0.00404137	0.106779	1.134	0.360688	-0.809623	1.5153	1.36309	0.131055
296	LEKEIDNLSSKIINK	-0.869059	-0.14887	-0.893626	-0.927537	-1.01815	-1.17492	0.561282	-0.0181407	-0.623812	0.046747	-0.0255098	-0.185402
297	EKEIDNLSSKIINKE	-0.288707	2.50097	-0.10773	0.392837	-0.559258	-0.172666	2.17415	0.133637	-2.18507	1.01434	0.439558	0.45718
298	KEIDNLSSKIINKEI	-0.387306	-0.0804192	0.499134	-0.75186	-0.477936	-0.818539	0.239173	0.654567	0.485438	-0.196224	-0.208723	-0.402794
299	EIDNLSSKIINKEII	-0.262838	0.373267	-0.19922	0.539136	2.59536	0.380972	0.495751	0.0469769	-0.479519	-1.16494	0.361511	-2.61871
300	IDNLSSKIINKEIIV	0.359093	-0.181504	-1.43993	-0.62376	0.26558	-0.496858	-0.421316	-1.32844	-1.05407	-0.707453	-0.152091	-0.901652
301	DNLSSKIINKEIIVP	0.269568	-0.398318	-1.57816	-0.976779	-0.293509	-0.218326	-0.520519	-1.3644	-0.988242	-0.65409	-0.673238	0.0889101
302	NLSSKIINKEIIVPS	2.85562	-0.411053	-0.756719	-1.01484	-0.607179	-0.850045	-2.54589	-2.66743	-0.289533	-0.468334	-0.412302	-0.28721
303	LSSKIINKEIIVPSN	1.20897	-0.423151	-0.828463	-0.478532	0.112133	-0.475854	-1.272	-1.50448	-0.339493	-0.411099	-0.295917	-0.695348
304	SSKIINKEIIVPSNK	2.40651	0.00410963	-0.872563	0.36441	-0.0476067	0.800367	-1.87232	-2.42134	-0.734307	0.289432	-0.861697	1.00281
305	SKIINKEIIVPSNKE	0.567938	-0.555277	-0.679051	0.0945307	-0.559742	-0.42517	-0.875382	-0.920805	-0.103674	0.558084	0.0858278	0.159143
306	KIINKEIIVPSNKES	0.839897	-0.610038	-0.223574	-0.377788	-0.575232	-0.426997	-1.13001	-0.785291	0.323705	0.0879085	-0.238817	0.175301
307	IINKEIIVPSNKESY	0.749696	-0.483802	0.158184	-0.26289	0.749639	-0.0847685	-0.961331	-0.436785	0.537732	-1.06804	-0.513218	-0.986764
308	INKEIIVPSNKESYE	1.36039	-0.251387	0.699228	1.37946	0.428224	1.00516	-1.25614	-0.488214	0.796242	0.444791	-0.0466218	0.682276
309	NKEIIVPSNKESYEK	2.44646	-0.534582	0.277977	-0.246357	-0.607179	-0.456905	-2.32329	-1.60126	0.680606	0.171629	-0.133967	0.177714
310	KEIIVPSNKESYEKF	0.0417616	-0.421559	0.293774	-0.430003	-0.471159	-0.338643	-0.361091	0.186092	0.599168	-0.16326	-0.433243	0.156712
311	EIIVPSNKESYEKFL	0.234354	0.361327	0.566271	0.509519	0.271873	0.453801	0.098957	0.245094	0.171662	-0.035805	-0.448793	0.215148
312	IIVPSNKESYEKFLK	-0.404777	-0.586	-0.0129488	-0.774697	-0.641548	-0.762376	-0.141237	0.289335	0.479992	-0.39351	-0.594584	-0.14289
313	IVPSNKESYEKFLKE	0.0745376	-0.425539	0.528753	-0.174278	-0.125056	-0.275174	-0.389736	0.335403	0.799321	-0.0804726	-0.356734	-0.177528
314	VPSNKESYEKFLKEF	0.104876	0.256582	0.555739	-0.0547415	1.0483	0.00541174	0.118233	0.332928	0.250576	-1.06013	-0.506066	-1.23332
315	PSNKESYEKFLKEFI	0.23449	-0.300895	-0.108388	-0.588791	-0.408715	-0.439782	-0.417254	-0.253189	0.161245	-0.40304	-0.636252	-0.0367391
316	SNKESYEKFLKEFIG	0.326452	-0.434931	-0.271623	-0.585698	-0.263981	-0.509415	-0.593387	-0.441632	0.136788	-0.33814	-0.498545	-0.290247
317	NKESYEKFLKEFIGS	2.29098	-0.502108	-0.320988	-0.7609	-0.649293	-0.672652	-2.1768	-1.92874	0.151707	-0.232799	-0.443384	-0.0276247
318	KESYEKFLKEFIGSG	-0.141486	-0.464381	0.00679734	-0.693935	-0.527794	-0.578819	-0.251649	0.109496	0.394662	-0.233931	-0.502015	-0.0603421
319	ESYEKFLKEFIGSGS	0.434261	1.58118	0.31352	0.43185	-0.406295	-0.0160489	0.89386	-0.0891575	-1.0618	0.723575	0.0757237	0.461502
320	SYEKFLKEFIGSGSG	0.714211	-0.430792	0.146337	-0.646834	-0.430498	-0.511698	-0.892363	-0.419331	0.483407	-0.287745	-0.415267	-0.0960262
321	YEKFLKEFIGSGSGS	0.165281	-0.462311	0.31747	-0.774578	-0.601371	-0.597312	-0.489116	0.112379	0.65315	-0.200363	-0.444278	0.00480022
322	EKFLKEFIGSGSGSG	0.453899	0.00872608	0.696595	-0.691081	-0.573295	-0.50599	-0.346948	0.179212	0.576164	-0.0606579	-0.33144	0.0795948

## Sheet: BBK32
	BBK32	IgG Z-score			Ig M(mix samples) Z-score	IgM Z-score		IgG Z-ratio			IgM (mix samples) Z-ratio		IgM Z-ratio
		Negative IgG	Positive IgG	Ig G(mix samples)	Ig M(mix samples)	Negative IgM	Positive IgM
Peptide nº	Peptide	F532 Median - B532	F532 Median - B532	F532 Median - B532	F635 Median - B635	F635 Median - B635	F635 Median - B635	Z-ratio positive IgG-Negative IgG	Z-ratio IgG mix-Negative IgG	Z-ratio IgG mix- Positive IgG	Z-ratio IgM mix-Negative IgM	Z-ratio IgM mix- Positive IgM	Z-ratio positive IgM-Negative IgM
1	GSGSGSGDLFIRYEM	0.332936	0.394266	0.790043	-0.445718	-1.16297	-0.427567	0.0767904	0.629886	0.514052	0.703908	-0.0227555	1.09369
2	SGSGSGDLFIRYEMK	0.506429	0.101478	0.81818	-1.29733	-0.544797	-0.794911	-0.50704	0.429588	0.930884	-0.738526	-0.629897	-0.371969
3	GSGSGDLFIRYEMKE	0.253909	0.209535	0.87662	-0.631299	-0.282145	-0.535797	-0.0555613	0.858085	0.866439	-0.342657	-0.119735	-0.37723
4	SGSGDLFIRYEMKEE	0.560462	0.533349	1.11297	-0.0555146	-0.570277	-0.17149	-0.0339482	0.761353	0.752842	0.505184	0.145403	0.593075
5	GSGDLFIRYEMKEES	0.490991	0.792614	1.21557	-0.806823	-0.579564	-0.367517	0.377663	0.998454	0.549349	-0.223031	-0.550776	0.315355
6	SGDLFIRYEMKEESP	0.167163	0.606457	0.860603	-1.10356	-0.225233	-0.431571	0.550041	0.95555	0.330096	-0.861989	-0.842507	-0.306865
7	GDLFIRYEMKEESPG	0.575165	0.966647	1.07055	-0.876818	-0.313101	-0.419561	0.490175	0.682635	0.134956	-0.553228	-0.573283	-0.158326
8	DLFIRYEMKEESPGL	0.424829	1.01158	0.890472	-1.00246	-0.4505	-0.585079	0.734673	0.641649	-0.157302	-0.541691	-0.523288	-0.200147
9	LFIRYEMKEESPGLF	0.48364	1.02085	0.907787	-0.934209	-0.488123	-0.48113	0.672646	0.584468	-0.146856	-0.437785	-0.568044	0.0104009
10	FIRYEMKEESPGLFD	0.235163	0.617512	0.423824	-0.492247	-0.447642	-0.131318	0.47874	0.259972	-0.251571	-0.0437748	-0.452512	0.470436
11	IRYEMKEESPGLFDK	0.566711	0.375721	0.79264	-0.90082	-0.285955	-0.516608	-0.239138	0.311328	0.541512	-0.603425	-0.481703	-0.343026
12	RYEMKEESPGLFDKG	0.318234	0.209178	0.68745	-0.926431	-0.0118728	-0.606339	-0.136549	0.508774	0.6212	-0.897542	-0.401313	-0.884087
13	YEMKEESPGLFDKGN	0.207228	0.281929	0.135956	-0.615744	-0.479313	-0.470638	0.0935338	-0.0982107	-0.189596	-0.133893	-0.181925	0.0129008
14	EMKEESPGLFDKGNS	0.0642432	3.65309	0.0463496	-0.428688	-0.380729	-0.5681	4.4936	-0.0246571	-4.68459	-0.0470668	0.174786	-0.278657
15	MKEESPGLFDKGNSI	0.825479	-0.0532971	-0.00516349	-0.663346	-0.153795	-0.502527	-1.10032	-1.14461	0.062518	-0.50007	-0.201625	-0.518632
16	KEESPGLFDKGNSIL	-0.186439	-0.495867	-0.640203	-1.02847	-0.535748	-0.703938	-0.387435	-0.62528	-0.18747	-0.483558	-0.406884	-0.250131
17	EESPGLFDKGNSILE	1.40367	0.990184	0.212144	0.0533668	-0.33739	-0.297665	-0.517721	-1.6419	-1.01055	0.383486	0.440103	0.0590792
18	ESPGLFDKGNSILET	0.24472	0.979129	-0.426792	-0.60314	-0.59147	-0.425083	0.919554	-0.925332	-1.82607	-0.0114526	-0.223237	0.24745
19	SPGLFDKGNSILETS	-0.128731	-0.50193	-0.732407	-1.10263	-0.259047	-0.539248	-0.467283	-0.831857	-0.299354	-0.827884	-0.706331	-0.416714
20	PGLFDKGNSILETSE	0.481067	-0.185961	-0.448869	-0.653289	-0.320959	-0.313264	-0.835186	-1.28144	-0.341476	-0.326147	-0.426304	0.0114443
21	GLFDKGNSILETSEE	0.363077	-0.196303	-0.241951	-0.539178	-0.471931	-0.0498698	-0.700401	-0.833719	-0.0592888	-0.0659964	-0.613467	0.627687
22	LFDKGNSILETSEES	-0.04566	-0.588233	-0.388698	-0.910609	-0.276668	-0.235544	-0.679356	-0.472701	0.259164	-0.622145	-0.846357	0.0611603
23	FDKGNSILETSEESI	2.88056	-0.719114	-0.696045	-0.610112	-0.114981	-0.237338	-4.50715	-4.92851	0.0299624	-0.485919	-0.467362	-0.181969
24	DKGNSILETSEESIK	-0.238634	-0.47019	-0.366621	-0.744337	-0.361441	-0.45214	-0.289932	-0.176364	0.13452	-0.375772	-0.366339	-0.134887
25	KGNSILETSEESIKK	-0.489684	-0.658844	-0.456228	-0.744069	-0.00234774	-0.553605	-0.211806	0.046102	0.263167	-0.72792	-0.238792	-0.819827
26	GNSILETSEESIKKP	-0.254807	-0.553284	0.466679	-0.809907	-0.589327	-0.525995	-0.373723	0.994197	1.32477	-0.216476	-0.355952	0.0941863
27	NSILETSEESIKKPM	3.49183	0.831843	0.486159	-0.934209	-0.873648	-0.610066	-3.33057	-4.14177	-0.448989	-0.0594335	-0.406391	0.391998
28	SILETSEESIKKPMN	0.409391	-0.160284	0.578796	0.0571213	-0.472407	0.0768577	-0.713291	0.233438	0.959949	0.519676	-0.0247443	0.816864
29	ILETSEESIKKPMNK	-0.492624	-0.493371	-0.334588	-1.03866	-0.635047	-0.564234	-0.000934466	0.217772	0.206234	-0.396109	-0.594814	0.105312
30	LETSEESIKKPMNKK	0.133346	-0.00515289	0.0935339	-1.10169	0.766083	-0.368069	-0.173415	-0.0548609	0.128179	-1.83302	-0.919768	-1.68671
31	ETSEESIKKPMNKKG	-0.276494	0.805453	0.055873	-0.854559	-0.595994	-0.582595	1.35471	0.457996	-0.973586	-0.253754	-0.340973	0.0199278
32	TSEESIKKPMNKKGK	0.223401	-0.0112155	0.608665	-0.830691	-0.290956	0.546357	-0.293763	0.530888	0.805127	-0.529693	-1.72646	1.24525
33	SEESIKKPMNKKGKG	-0.523868	-0.261922	-0.104294	-0.974838	-0.597661	-0.327069	0.327983	0.578167	0.204734	-0.370159	-0.812135	0.402423
34	EESIKKPMNKKGKGK	0.216785	0.204898	0.251969	0.0529645	0.467474	0.751909	-0.0148825	0.0484838	0.0611374	-0.406797	-0.876296	0.423012
35	ESIKKPMNKKGKGKI	0.750495	0.317592	0.299586	-0.096144	-0.501935	1.58254	-0.542039	-0.621346	-0.0233861	0.398241	-2.10464	3.10002
36	SIKKPMNKKGKGKIA	-0.0974873	-0.334673	-0.263595	-0.420911	0.543912	0.0707836	-0.296981	-0.228893	0.0923198	-0.946871	-0.616458	-0.703634
37	IKKPMNKKGKGKIAR	0.607878	0.408887	0.761473	-0.346357	1.30306	0.665768	-0.249157	0.21165	0.457953	-1.61872	-1.26894	-0.947771
38	KKPMNKKGKGKIARK	0.599057	0.141063	0.372311	-0.56546	0.141242	2.04914	-0.573455	-0.312453	0.300355	-0.693553	-3.27803	2.83742
39	KPMNKKGKGKIARKK	0.825112	0.245197	0.297855	-0.424665	0.553675	2.3331	-0.726112	-0.726552	0.0683942	-0.960137	-3.45753	2.64636
40	PMNKKGKGKIARKKG	-0.28605	-0.44701	-0.315108	-0.279043	2.00672	0.360131	-0.201537	-0.0400407	0.17132	-2.24323	-0.801359	-2.44879
41	MNKKGKGKIARKKGK	0.259423	-0.378181	0.0156149	-0.250214	1.87217	1.52925	-0.798344	-0.335963	0.511479	-2.0829	-2.23099	-0.50999
42	NKKGKGKIARKKGKS	0.543921	-0.331464	0.0943996	-0.175794	0.0957599	2.08393	-1.09607	-0.619434	0.553129	-0.266501	-2.83311	2.9568
43	KKGKGKIARKKGKSK	0.849004	-0.344302	0.153272	0.0470645	1.13232	2.53631	-1.49414	-0.958708	0.64627	-1.06506	-3.12087	2.08801
44	KGKGKIARKKGKSKV	0.472245	-0.358567	0.210845	0.170964	0.899909	2.83284	-1.04026	-0.360205	0.739577	-0.715382	-3.3373	2.87464
45	GKGKIARKKGKSKVS	0.853415	-0.507636	-0.0631698	0.360031	3.06137	2.50497	-1.70417	-1.26304	0.577291	-2.65108	-2.6892	-0.827476
46	KGKIARKKGKSKVSR	0.52444	0.0947017	0.517759	-0.00107393	2.5275	1.57785	-0.538076	-0.00920595	0.549485	-2.48152	-1.97956	-1.41231
47	GKIARKKGKSKVSRK	0.847166	0.203115	0.27318	0.476958	2.16435	1.98923	-0.806416	-0.790943	0.0910035	-1.656	-1.896	-0.260448
48	KIARKKGKSKVSRKE	-0.498873	-0.572541	-0.277447	-0.17043	1.29139	0.0822415	-0.0922399	0.305122	0.383281	-1.43462	-0.316785	-1.79824
49	IARKKGKSKVSRKEP	-0.748085	-0.764048	-0.490858	-0.176598	3.39856	-0.26688	-0.0199873	0.354455	0.354831	-3.50864	0.11319	-5.45122
50	ARKKGKSKVSRKEPY	-0.702507	-0.328254	-0.221605	0.0520258	-0.0383047	-0.116961	0.468602	0.662675	0.13852	0.0886498	0.211866	-0.116977
51	RKKGKSKVSRKEPYI	-0.594441	-0.588233	-0.0748577	-0.331741	-0.14308	-0.470224	0.00777367	0.715978	0.666794	-0.185151	0.173622	-0.486528
52	KKGKSKVSRKEPYIH	-0.283845	-0.310779	0.0511113	-0.642696	-0.219994	-0.608548	-0.0337246	0.461565	0.470039	-0.414837	-0.0428136	-0.577855
53	KGKSKVSRKEPYIHS	-0.260321	-0.466624	-0.0549451	-0.799582	-0.388349	-0.648995	-0.258313	0.283004	0.534706	-0.403582	-0.188797	-0.387632
54	GKSKVSRKEPYIHSL	-0.430138	-0.437381	-0.277014	-0.592278	-0.600995	-0.615588	-0.00906921	0.211002	0.208291	0.00855439	0.0292244	-0.0217028
55	KSKVSRKEPYIHSLK	-0.622744	-0.61177	-0.422463	-0.962636	-0.707199	-0.720366	0.0137408	0.275984	0.24588	-0.250684	-0.303744	-0.0195822
56	SKVSRKEPYIHSLKR	-0.0489682	-0.00907575	0.0900708	-0.586915	-0.689339	-0.670669	0.0499493	0.191594	0.128776	0.100519	0.105006	0.0277666
57	KVSRKEPYIHSLKRD	-0.0258113	-0.0604296	0.152839	-0.415011	-0.718391	-0.410173	-0.0433456	0.246177	0.277002	0.297735	-0.00606479	0.458379
58	VSRKEPYIHSLKRDS	-0.126893	-0.13853	0.266687	-0.887545	-0.708151	-0.674948	-0.014571	0.542347	0.526314	-0.176056	-0.266542	0.0493792
59	SRKEPYIHSLKRDSA	-0.156666	-0.267985	0.181842	-0.692041	-0.533129	-0.631049	-0.139382	0.466459	0.584254	-0.155956	-0.0764685	-0.145626
60	RKEPYIHSLKRDSAN	-0.266937	-0.366413	-0.391295	0.525767	-0.58766	-0.244102	-0.124554	-0.171364	-0.0323185	1.09271	0.965217	0.510937
61	KEPYIHSLKRDSANK	-0.423154	-0.524754	-0.511637	-0.433381	-0.694578	-0.745905	-0.127213	-0.121928	0.0170367	0.256337	0.391824	-0.0763327
62	EPYIHSLKRDSANKS	-0.33898	-0.150299	-0.258833	-0.544542	-0.386682	-0.788837	0.236249	0.110442	-0.140969	-0.154923	0.306283	-0.598084
63	PYIHSLKRDSANKSN	-0.345964	-0.518334	-0.541073	-0.438208	-0.769588	-0.544079	-0.215825	-0.268857	-0.0295337	0.325213	0.132735	0.335375
64	YIHSLKRDSANKSNF	-0.380516	-0.601784	-0.709032	-0.668173	-0.769826	-0.694551	-0.277051	-0.45269	-0.139297	0.099761	0.0330708	0.111948
65	IHSLKRDSANKSNFL	-0.783004	-0.889223	-0.688253	-1.13293	-0.597185	0.133871	-0.132997	0.130566	0.261028	-0.525778	-1.58824	1.08722
66	HSLKRDSANKSNFLQ	-0.861297	-0.804347	-0.613797	-0.632908	-0.506221	-0.725888	0.071307	0.34105	0.247494	-0.12433	0.116573	-0.326688
67	SLKRDSANKSNFLQK	-1.24283	-0.997993	-1.40424	-1.44912	-1.23107	-0.936824	0.306565	-0.222418	-0.527653	-0.213984	-0.642281	0.437608
68	LKRDSANKSNFLQKN	-0.833729	-0.71733	-1.05144	-1.43772	-0.912463	-0.94704	0.145743	-0.300006	-0.433959	-0.515482	-0.615184	-0.0514227
69	KRDSANKSNFLQKNV	-1.18586	-1.1517	-1.3497	-1.4054	-0.943419	-0.955323	0.0427745	-0.225767	-0.257172	-0.453387	-0.564283	-0.0177028
70	RDSANKSNFLQKNVI	-1.09176	-1.14956	-1.55315	-1.22036	-0.870076	-0.884642	-0.0723662	-0.63579	-0.524207	-0.343764	-0.4209	-0.0216623
71	DSANKSNFLQKNVIL	-1.09066	-1.11925	-1.45446	-1.45542	-0.984615	-0.920949	-0.035792	-0.501306	-0.435386	-0.462043	-0.670086	0.0946838
72	SANKSNFLQKNVILE	-0.584517	-0.744077	-0.99257	-1.16163	-0.887221	-0.756258	-0.199786	-0.562291	-0.322753	-0.269299	-0.508226	0.194768
73	ANKSNFLQKNVILEE	-0.256277	-0.576464	-0.689119	-0.608637	-0.842454	-0.368483	-0.400906	-0.596449	-0.146321	0.229466	-0.301091	0.704887
74	NKSNFLQKNVILEEE	-0.0489682	-0.0365358	-0.454929	-0.00710799	-0.785542	0.0272987	0.0155666	-0.559408	-0.543427	0.76395	-0.0431371	1.20885
75	KSNFLQKNVILEEES	-0.0390438	-0.228043	-0.270521	-0.358827	-0.475979	-0.128419	-0.236646	-0.318972	-0.0551725	0.114972	-0.288872	0.51689
76	SNFLQKNVILEEESL	-0.050806	-0.35928	-0.465318	-0.166541	-0.252856	0.0576691	-0.386241	-0.571192	-0.137727	0.0847082	-0.281102	0.461811
77	NFLQKNVILEEESLK	0.0624054	-0.3065	-0.228964	-0.535424	-0.0925972	-0.436402	-0.461907	-0.401503	0.100707	-0.434587	-0.124147	-0.511306
78	FLQKNVILEEESLKT	-0.942529	-0.896712	-0.915084	-0.829484	0.0498017	-0.61683	0.0573678	0.0378195	-0.023862	-0.862926	-0.266613	-0.991412
79	LQKNVILEEESLKTE	-0.572019	-0.69736	-0.70124	-0.372102	-0.376205	-0.497834	-0.156938	-0.178063	-0.00503964	0.00402627	0.157635	-0.180886
80	QKNVILEEESLKTEL	-0.432343	-0.462701	-0.706434	-0.78215	-0.447642	-0.692756	-0.0380114	-0.377693	-0.316571	-0.328284	-0.112077	-0.364533
81	KNVILEEESLKTELL	-0.162915	-0.316485	-0.506009	-0.871588	-0.520985	-0.690824	-0.192286	-0.472779	-0.246162	-0.34408	-0.226632	-0.252584
82	NVILEEESLKTELLK	0.95854	-0.585023	-0.497352	-0.616146	-0.652668	-0.745629	-1.9327	-2.0062	0.113871	0.0358422	0.162337	-0.138251
83	VILEEESLKTELLKE	-0.102633	-0.170626	-0.218575	1.19421	-0.633142	0.0384805	-0.0851341	-0.159766	-0.0622777	1.79335	1.44898	0.998834
84	ILEEESLKTELLKEQ	-0.197466	0.011965	0.15154	0.350243	-0.519794	-0.338113	0.262229	0.480925	0.181286	0.853849	0.86302	0.270196
85	LEEESLKTELLKEQS	-0.56283	-0.36035	-0.092173	-0.105128	1.38259	-0.572241	0.253526	0.648558	0.34832	-1.46004	0.585639	-2.90722
86	EEESLKTELLKEQSE	-0.0688169	0.697396	0.387029	1.45086	0.0224173	-0.122207	0.959376	0.628148	-0.403118	1.40186	1.97221	-0.215084
87	EESLKTELLKEQSET	-0.467997	0.470227	-0.0895757	0.282125	-0.362631	-0.400924	1.17475	0.521459	-0.727095	0.63276	0.856367	-0.0569491
88	ESLKTELLKEQSETR	0.149519	2.24336	0.64243	0.202073	-0.343343	-0.422736	2.6217	0.679223	-2.07936	0.535268	0.783349	-0.118072
89	SLKTELLKEQSETRK	-0.252969	-0.188814	-0.0190158	-0.869309	-0.617664	-0.76813	0.0803286	0.322384	0.220541	-0.246963	-0.126852	-0.223773
90	LKTELLKEQSETRKE	-0.335305	-0.226616	-0.0934717	-0.387656	-0.545273	-0.587012	0.136089	0.333242	0.172934	0.154684	0.249941	-0.0620736
91	KTELLKEQSETRKEK	-0.419478	-0.251223	0.329455	-0.0482737	-0.805306	-0.307466	0.210672	1.03202	0.75421	0.742947	0.32496	0.740386
92	TELLKEQSETRKEKI	-0.546657	-0.483385	0.148077	-0.233184	-0.794114	-0.467877	0.0792227	0.957333	0.820171	0.550493	0.294244	0.485179
93	ELLKEQSETRKEKIQ	-0.395954	2.09643	0.140285	1.0093	-0.756491	0.086659	3.12072	0.738929	-2.54073	1.73293	1.15675	1.25393
94	LLKEQSETRKEKIQK	-0.647004	-0.577534	-0.388698	0.273409	-0.465978	-0.380631	0.086983	0.355941	0.245268	0.72563	0.819998	0.126927
95	LKEQSETRKEKIQKQ	-0.642593	-0.327541	-0.23589	0.238546	-0.472169	-0.305534	0.394477	0.56043	0.11904	0.697491	0.682135	0.24782
96	KEQSETRKEKIQKQQ	-0.603998	-0.453429	-0.328527	-0.156485	-0.783161	-0.350675	0.188528	0.379594	0.162228	0.615016	0.243465	0.643191
97	EQSETRKEKIQKQQD	-0.586722	0.958088	-0.468781	0.67863	-0.746966	0.0176353	1.93426	0.162521	-1.85328	1.39907	0.828717	1.13711
98	QSETRKEKIQKQQDE	-0.490419	-0.567192	-0.290001	0.278907	-0.627665	-0.0845197	-0.0961273	0.276173	0.360028	0.889704	0.455643	0.807763
99	SETRKEKIQKQQDEY	-0.31178	0.232002	-0.0666329	0.530058	-0.270001	0.384013	0.68087	0.337809	-0.38788	0.785173	0.183103	0.972646
100	ETRKEKIQKQQDEYK	-0.522765	1.47733	-0.0562437	0.524694	-0.319531	-0.0839675	2.50432	0.642859	-1.99187	0.828517	0.763105	0.350329
101	TRKEKIQKQQDEYKG	-0.212904	0.0996945	0.0173464	-0.0666441	0.381987	-0.431985	0.391405	0.317282	-0.106957	-0.440283	0.458043	-1.21054
102	RKEKIQKQQDEYKGM	0.390645	0.700962	1.03376	0.59241	-0.399303	-0.214146	0.388548	0.886197	0.432247	0.973261	1.01121	0.275364
103	KEKIQKQQDEYKGMT	0.0921785	0.435634	0.647624	0.0606076	-0.462644	-0.327483	0.430041	0.765396	0.275342	0.513516	0.486566	0.201011
104	EKIQKQQDEYKGMTQ	0.133346	1.64031	0.0286014	0.989988	-0.347153	-0.178944	1.88687	-0.144337	-2.09336	1.31226	1.46554	0.25016
105	KIQKQQDEYKGMTQG	0.0282214	0.198123	0.0848762	0.722478	-0.493124	-0.0335802	0.212733	0.0780694	-0.147089	1.19298	0.947901	0.683432
106	IQKQQDEYKGMTQGS	-0.277596	-0.286529	-0.15624	0.267107	-0.415733	-0.167072	-0.0111846	0.167228	0.169225	0.670135	0.544348	0.369808
107	QKQQDEYKGMTQGSL	-0.106309	-0.179185	-0.198229	0.183568	-0.327389	-0.212075	-0.0912484	-0.126665	-0.0247353	0.50145	0.496035	0.171494
108	KQQDEYKGMTQGSLN	-0.102633	0.161747	-0.0246432	0.649398	-0.240949	0.0622246	0.331031	0.107469	-0.242092	0.873782	0.736164	0.450879
109	QQDEYKGMTQGSLNS	-0.0383087	-0.112497	-0.186974	0.150046	-0.393826	-0.0431055	-0.0928908	-0.204859	-0.096735	0.533752	0.242162	0.52159
110	QDEYKGMTQGSLNSL	-0.12726	-0.0140685	-0.219008	0.103382	-0.12141	0.00134576	0.141728	-0.126426	-0.266184	0.22061	0.127928	0.182562
111	DEYKGMTQGSLNSLS	-0.0794764	0.0968415	-0.114683	0.179412	-0.222137	-0.11351	0.220768	-0.048514	-0.274737	0.394078	0.367248	0.161551
112	EYKGMTQGSLNSLSG	0.467099	2.2184	0.59438	0.398247	-0.374061	-0.149264	2.1928	0.17539	-2.10934	0.757939	0.686437	0.334318
113	YKGMTQGSLNSLSGE	1.73815	0.430641	0.758442	0.685066	-0.392635	-0.0865904	-1.63714	-1.35003	0.425762	1.05765	0.967458	0.455148
114	KGMTQGSLNSLSGES	0.254644	0.19206	0.565809	-0.186119	-0.316911	-0.293109	-0.0783617	0.428781	0.485442	0.128359	0.134139	0.0353983
115	GMTQGSLNSLSGESG	0.529586	0.395692	0.592215	0.543199	-0.174512	-0.0171526	-0.167649	0.0863021	0.255253	0.704357	0.702536	0.234025
116	MTQGSLNSLSGESGE	1.38051	0.366092	1.11471	1.11429	-0.535987	0.363168	-1.27015	-0.366274	0.972331	1.61957	0.941712	1.33722
117	TQGSLNSLSGESGEL	0.125627	0.148195	0.54633	0.745407	0.0643273	0.135804	0.0282574	0.579721	0.517114	0.668407	0.764285	0.1063
118	QGSLNSLSGESGELE	0.536937	0.199192	0.754979	1.0333	0.143861	0.449586	-0.422891	0.300458	0.72188	0.872889	0.731826	0.454672
119	GSLNSLSGESGELEE	0.636549	0.319018	1.05713	1.66393	-0.146175	0.859724	-0.39758	0.579557	0.958694	1.77642	1.00826	1.49597
120	SLNSLSGESGELEEP	0.396894	0.0215939	0.592215	0.463013	0.0738524	0.250383	-0.469913	0.26915	0.741148	0.38192	0.266583	0.262536
121	LNSLSGESGELEEPI	0.723663	0.353254	0.715154	0.300629	0.330075	0.198477	-0.463789	-0.0117248	0.470052	-0.028898	0.128072	-0.195712
122	NSLSGESGELEEPIE	2.46925	0.434208	1.07272	0.909265	0.134574	0.591912	-2.54808	-1.9244	0.829322	0.760277	0.397879	0.680151
123	SLSGESGELEEPIES	0.460115	0.289418	1.01341	1.1273	0.21768	0.651273	-0.21373	0.762432	0.940352	0.892692	0.596811	0.644837
124	LSGESGELEEPIESN	0.317131	0.210248	0.892203	1.23631	0.396988	0.592741	-0.133828	0.792441	0.885753	0.823707	0.806872	0.291122
125	SGESGELEEPIESNE	0.40645	0.296194	0.536373	2.24078	0.94682	1.01931	-0.138052	0.179032	0.311955	1.26989	1.53141	0.107803
126	GESGELEEPIESNEI	0.372266	0.509099	1.07488	1.59232	0.498192	0.760744	0.171328	0.968191	0.734861	1.07377	1.04258	0.390467
127	ESGELEEPIESNEID	3.397	7.77994	1.57789	2.40451	1.30425	1.2856	5.48789	-2.5067	-8.05549	1.07979	1.40282	-0.0277295
128	SGELEEPIESNEIDL	0.281844	0.295838	0.465381	0.93729	0.792276	0.325481	0.0175209	0.25291	0.22021	0.142316	0.767051	-0.694216
129	GELEEPIESNEIDLT	-0.138288	0.067955	0.306512	0.689894	1.21924	0.402235	0.258236	0.612927	0.309849	-0.519493	0.360649	-1.21504
130	ELEEPIESNEIDLTI	-0.404408	2.2184	1.0277	2.54302	0.358174	0.677778	3.28402	1.97342	-1.54653	2.1442	2.33853	0.475314
131	LEEPIESNEIDLTID	-0.44043	-0.232322	-0.147582	0.815939	0.0857586	0.128211	0.260571	0.403539	0.110064	0.716594	0.862232	0.0631354
132	EEPIESNEIDLTIDS	0.0491729	0.725569	0.119074	1.07312	0.823709	0.0615344	0.846916	0.0963227	-0.787742	0.244774	1.26827	-1.1335
133	EPIESNEIDLTIDSD	-0.702139	0.337563	-0.437614	0.718321	-1.2456	-0.10357	1.30181	0.364512	-1.00683	1.92738	1.03044	1.69842
134	PIESNEIDLTIDSDL	0.394321	0.0950584	0.386163	1.36826	-0.722915	0.296491	-0.374706	-0.0112411	0.378099	2.05226	1.34372	1.51606
135	IESNEIDLTIDSDLR	6.33314	0.487344	0.23552	-0.943595	0.0205123	-0.310641	-7.31953	-8.40243	-0.327081	-0.946169	-0.79356	-0.49249
136	ESNEIDLTIDSDLRP	-0.356624	3.10996	-0.254504	-0.0674486	2.59465	-0.157409	4.34051	0.140719	-4.3699	-2.61256	0.112787	-4.09285
137	SNEIDLTIDSDLRPK	-0.318397	-0.410634	-0.509905	-1.30041	0.00431976	-0.768268	-0.115491	-0.263896	-0.128938	-1.28045	-0.667167	-1.14899
138	NEIDLTIDSDLRPKS	0.520397	-0.490518	-0.278313	-1.29196	-0.206183	-0.823349	-1.26577	-1.10061	0.275621	-1.06558	-0.587519	-0.917847
139	EIDLTIDSDLRPKSS	-0.518722	0.371798	-0.00516349	-0.614269	-0.816498	-0.66846	1.11502	0.707676	-0.489614	0.198466	0.0679416	0.220162
140	IDLTIDSDLRPKSSL	-0.425727	-0.573254	-0.347141	-0.991733	-0.791971	-0.787457	-0.18472	0.10829	0.293686	-0.196045	-0.25611	0.0067138
141	DLTIDSDLRPKSSLQ	-0.427197	-0.512985	-0.493456	-0.473474	-0.426211	-0.730029	-0.107415	-0.0913034	0.0253656	-0.046384	0.321654	-0.451837
142	LTIDSDLRPKSSLQG	-0.321705	-0.379251	-0.330692	-0.524831	-0.352154	-0.736379	-0.072054	-0.0123839	0.0630712	-0.169464	0.265227	-0.571419
143	TIDSDLRPKSSLQGI	-0.477187	-0.315416	-0.505576	0.223527	-0.616473	-0.513433	0.202554	-0.0391209	-0.246989	0.824371	0.923958	0.153241
144	IDSDLRPKSSLQGIA	-0.331629	-0.36142	-0.523325	-0.278775	-0.510745	-0.595709	-0.0373013	-0.264154	-0.210289	0.227654	0.397354	-0.126358
145	DSDLRPKSSLQGIAG	-0.346332	-0.188814	-0.230263	0.413936	0.329123	-0.357854	0.197228	0.159941	-0.0538353	0.0832349	0.967624	-1.02167
146	SDLRPKSSLQGIAGS	-0.539673	-0.239455	-0.538476	-0.474279	-0.00330025	-0.648581	0.375904	0.00165051	-0.388381	-0.462215	0.21853	-0.959659
147	DLRPKSSLQGIAGSN	-0.59003	-0.38888	-0.332423	0.151119	-0.159987	-0.389742	0.251861	0.354979	0.0733286	0.305317	0.6781	-0.341692
148	LRPKSSLQGIAGSNS	-0.570549	-0.479462	-0.485664	-0.397847	-0.391683	-0.561473	0.11405	0.116971	-0.00805461	-0.00604989	0.205145	-0.252512
149	RPKSSLQGIAGSNSI	-0.00816796	-0.218771	0.0792487	0.0828666	-0.13927	-0.463874	-0.263696	0.120459	0.38708	0.218003	0.685471	-0.48275
150	PKSSLQGIAGSNSIS	-0.281272	-0.2769	-0.477439	-0.427615	-0.316673	-0.59281	0.00547402	-0.270315	-0.260469	-0.108878	0.207112	-0.41067
151	KSSLQGIAGSNSISY	-0.061098	-0.113567	0.158033	-0.0290988	-0.0630697	-0.260392	-0.0656959	0.30196	0.352766	0.0333388	0.289982	-0.293457
152	SSLQGIAGSNSISYT	0.209801	-0.356071	-0.590422	0.823448	-0.304053	0.0538038	-0.708528	-1.10269	-0.304385	1.10652	0.964935	0.532202
153	SLQGIAGSNSISYTD	0.55017	-0.0697018	-0.257534	0.249139	0.0886161	-0.266328	-0.776142	-1.113	-0.243965	0.157536	0.646262	-0.527872
154	LQGIAGSNSISYTDE	0.154665	-0.355357	-0.225934	0.0525622	0.325313	-0.222015	-0.6386	-0.52446	0.168101	-0.267676	0.344249	-0.813983
155	QGIAGSNSISYTDEI	0.208698	-0.16385	0.353264	-0.00254892	0.193391	-0.458352	-0.466468	0.199209	0.67165	-0.192295	0.571459	-0.96927
156	GIAGSNSISYTDEIE	-0.087563	-0.00123003	0.269284	0.533812	0.0533736	-0.117927	0.108098	0.49173	0.351356	0.4715	0.817113	-0.254758
157	IAGSNSISYTDEIEE	0.876939	0.645685	2.00125	0.321547	0.359365	-0.10219	-0.289553	1.54928	1.76067	-0.0371136	0.531257	-0.686422
158	AGSNSISYTDEIEEE	-0.117704	-0.196303	0.220802	0.588655	0.81466	-0.0705769	-0.0984146	0.466455	0.541754	-0.2218	0.826507	-1.31652
159	GSNSISYTDEIEEED	0.00212398	-0.103581	0.796103	0.884861	0.954202	0.179979	-0.132353	1.09409	1.16855	-0.0680506	0.88374	-1.15142
160	SNSISYTDEIEEEDY	2.08698	0.840045	2.0125	0.882447	0.782275	1.0552	-1.56129	-0.102622	1.52284	0.0983083	-0.216586	0.405892
161	NSISYTDEIEEEDYD	2.87394	0.585773	1.26795	1.91467	1.06136	1.89605	-2.86502	-2.21304	0.886036	0.83744	0.0233558	1.24134
162	SISYTDEIEEEDYDQ	0.358299	0.456318	0.634638	1.53869	2.22531	1.31059	0.12273	0.380791	0.231609	-0.673854	0.285977	-1.36038
163	ISYTDEIEEEDYDQY	1.58267	0.928488	1.23894	0.888884	2.67942	1.73218	-0.819105	-0.473654	0.403232	-1.75722	-1.05728	-1.40873
164	SYTDEIEEEDYDQYY	2.09727	1.53867	1.53503	0.769141	2.26341	2.50318	-0.699422	-0.774751	-0.00472307	-1.46647	-2.17403	0.356575
165	YTDEIEEEDYDQYYL	1.48931	1.39602	1.5411	0.395163	2.75276	1.58806	-0.116806	0.0713595	0.188428	-2.31373	-1.49559	-1.73214
166	TDEIEEEDYDQYYLD	2.44867	2.36105	9.34858	0.814866	2.98565	1.88376	-0.10971	9.50797	9.07571	-2.13039	-1.34012	-1.63872
167	DEIEEEDYDQYYLDE	1.64001	1.2926	2.00168	1.72923	2.18721	3.10327	-0.434995	0.498375	0.920986	-0.449465	-1.72269	1.36235
168	EIEEEDYDQYYLDEY	2.87211	3.1745	3.44492	1.35203	1.70311	3.80386	0.378633	0.789323	0.351222	-0.344542	-3.07396	3.12423
169	IEEEDYDQYYLDEYD	2.58687	2.04187	2.78304	0.900147	2.18888	4.54614	-0.682401	0.270312	0.962663	-1.26476	-4.57113	3.50571
170	EEEDYDQYYLDEYDE	3.07023	3.36423	3.30726	1.82215	4.31058	3.96068	0.36812	0.326627	-0.0739944	-2.44213	-2.68116	-0.520364
171	EEDYDQYYLDEYDEE	3.19961	3.76293	2.73758	1.39159	4.21128	3.93804	0.705337	-0.636665	-1.33177	-2.76723	-3.1926	-0.406357
172	EDYDQYYLDEYDEED	2.87652	2.74121	1.92073	1.89121	3.62763	3.97973	-0.169422	-1.31705	-1.06567	-1.70412	-2.61847	0.523639
173	DYDQYYLDEYDEEDE	2.49535	1.47341	1.97614	2.03495	3.56691	3.79861	-1.27957	-0.715456	0.652972	-1.50346	-2.21118	0.344586
174	YDQYYLDEYDEEDEE	2.84748	2.08965	1.9874	1.81397	3.32021	3.43762	-0.948872	-1.18518	-0.132816	-1.47822	-2.03564	0.174606
175	DQYYLDEYDEEDEEE	3.85425	1.30401	2.26488	2.46954	3.15091	3.82139	-3.19316	-2.19014	1.24801	-0.66869	-1.69487	0.997142
176	QYYLDEYDEEDEEEI	2.92724	1.28832	1.77139	2.646	3.51524	3.2358	-2.05209	-1.59275	0.627429	-0.853063	-0.739447	-0.415588
177	YYLDEYDEEDEEEIR	2.66553	2.29685	2.30081	1.72909	3.41142	2.88226	-0.461623	-0.502588	0.00513294	-1.65102	-1.44577	-0.786965
178	YLDEYDEEDEEEIRL	3.41758	1.72554	2.1783	2.28007	3.17472	3.02776	-2.1186	-1.70771	0.588061	-0.878004	-0.937407	-0.218561
179	LDEYDEEDEEEIRLS	2.08073	0.935977	1.17401	1.60439	2.85611	1.67296	-1.43334	-1.24944	0.309168	-1.22843	-0.0859711	-1.75957
180	DEYDEEDEEEIRLSN	0.876572	0.922425	0.977048	2.57534	3.27116	2.29638	0.0574136	0.138456	0.0709467	-0.682877	0.349737	-1.44969
181	EYDEEDEEEIRLSNR	1.96237	4.62596	2.09475	2.30099	1.34044	1.67765	3.33508	0.182419	-3.28764	0.942676	0.7815	0.501503
182	YDEEDEEEIRLSNRY	1.32574	1.2712	1.41426	1.14151	1.48355	1.60283	-0.0682871	0.121978	0.185809	-0.33568	-0.57838	0.177391
183	DEEDEEEIRLSNRYQ	0.282212	0.596115	0.377938	1.90556	0.911101	1.00619	0.393038	0.131909	-0.283377	0.975953	1.12757	0.14142
184	EEDEEEIRLSNRYQS	0.771814	2.12603	0.792207	2.65754	1.22233	1.11152	1.69562	0.0281012	-1.73243	1.4085	1.9383	-0.164793
185	EDEEEIRLSNRYQSY	1.71059	2.44949	1.67269	2.587	0.35103	0.995839	0.925179	-0.0522186	-1.00894	2.19437	1.99491	0.958957
186	DEEEIRLSNRYQSYL	0.0205024	0.115029	-0.0657671	1.17342	0.661546	0.482303	0.118357	-0.118878	-0.234826	0.502354	0.866487	-0.266569
187	EEEIRLSNRYQSYLE	1.18496	1.67134	0.663641	2.07304	0.683215	0.806438	0.608988	-0.718373	-1.30884	1.36396	1.58799	0.183257
188	EEIRLSNRYQSYLEG	0.545024	1.57719	0.676195	1.02525	0.243874	0.0927331	1.29237	0.180751	-1.17025	0.766841	1.16914	-0.224776
189	EIRLSNRYQSYLEGV	-0.0522763	0.821144	-0.0653343	0.550037	0.294356	-0.0930786	1.09361	-0.0179937	-1.1514	0.250924	0.806301	-0.576192
190	IRLSNRYQSYLEGVK	-0.56283	-0.203436	-0.346275	-0.319136	0.101951	-0.381184	0.449998	0.298409	-0.185526	-0.413253	0.0777913	-0.718516
191	RLSNRYQSYLEGVKY	-0.216947	0.000909711	0.156302	0.0690553	0.121716	-0.234439	0.272779	0.514332	0.20183	-0.0516804	0.380504	-0.529672
192	LSNRYQSYLEGVKYN	-0.169531	-0.204506	-0.186109	0.0569872	-0.274525	-0.284826	-0.0437917	-0.0228438	0.0238947	0.325344	0.428546	-0.0153203
193	SNRYQSYLEGVKYNV	-0.436019	-0.686304	-0.683059	-0.0289647	0.146957	-0.390985	-0.313383	-0.340417	0.0042156	-0.172648	0.45388	-0.800025
194	NRYQSYLEGVKYNVD	-0.232385	-0.0604296	-0.375711	-0.0618169	0.0790911	-0.0397924	0.215306	-0.197501	-0.409502	-0.138286	-0.027613	-0.176803
195	RYQSYLEGVKYNVDS	-0.472041	-0.325758	-0.397356	-0.675414	-0.0895016	-0.462217	0.183161	0.102915	-0.0929946	-0.575011	-0.267294	-0.554301
196	YQSYLEGVKYNVDSA	-0.748453	-0.433458	-0.434584	-0.909	-0.0509253	-0.563268	0.394405	0.432507	-0.001462	-0.842109	-0.433458	-0.761954
197	QSYLEGVKYNVDSAI	-0.806161	-0.309353	-0.544536	1.15586	-0.436688	-0.139601	0.622054	0.360516	-0.305466	1.56291	1.62417	0.441828
198	SYLEGVKYNVDSAIQ	-0.828583	-0.180255	-0.629814	-0.13731	-0.467168	-0.521992	0.811772	0.273901	-0.583906	0.323721	0.482292	-0.0815332
199	YLEGVKYNVDSAIQT	-0.379045	-0.286172	-1.19386	-0.429627	-1.23393	-0.671911	0.116287	-1.1228	-1.17894	0.78934	0.303762	0.835835
200	LEGVKYNVDSAIQTI	-0.468365	-0.442017	-1.25706	-1.00984	-0.934847	-0.724231	0.0329903	-1.08681	-1.05862	-0.0735938	-0.358074	0.313226
201	EGVKYNVDSAIQTIT	-0.914594	0.319731	-1.46528	-0.710546	-0.653621	-0.747423	1.5455	-0.758834	-2.31845	-0.0558663	0.0462346	-0.139503
202	GVKYNVDSAIQTITK	-1.39942	-1.08929	-1.65878	-1.48934	-0.538606	-0.905487	0.388313	-0.357393	-0.739676	-0.933047	-0.732004	-0.545625
203	VKYNVDSAIQTITKI	-1.31892	-1.48336	-1.92284	-1.14259	-0.791019	-0.866696	-0.205893	-0.832186	-0.570813	-0.345025	-0.345893	-0.112547
204	KYNVDSAIQTITKIY	-0.941794	-1.10641	-1.3207	-1.23725	-0.988425	-0.789113	-0.206112	-0.52212	-0.278327	-0.244198	-0.561851	0.296415
205	YNVDSAIQTITKIYN	-0.624949	-0.999063	-1.17352	-0.803739	-0.921273	-0.595709	-0.468428	-0.755915	-0.226586	0.115348	-0.260815	0.484178
206	NVDSAIQTITKIYNT	-0.717577	-1.34071	-1.44623	-0.83525	-0.762444	-0.627046	-0.780224	-1.00407	-0.137058	-0.0714515	-0.261034	0.201363
207	VDSAIQTITKIYNTY	-0.86828	-0.852134	-1.36658	-0.63693	-0.234282	-0.460423	0.0202166	-0.686651	-0.668186	-0.395157	-0.221295	-0.336316
208	DSAIQTITKIYNTYT	-1.15829	-1.05113	-1.3774	-0.522954	-0.589327	-0.473675	0.134178	-0.301931	-0.423777	0.0651382	-0.0617822	0.171996
209	SAIQTITKIYNTYTL	-1.23916	-1.1706	-1.45013	-0.880975	-0.090216	-0.693171	0.0858424	-0.290713	-0.363063	-0.776046	-0.235458	-0.896712
210	AIQTITKIYNTYTLF	-0.840345	-0.735875	-1.29689	-0.836591	-0.383825	-0.564925	0.130807	-0.629108	-0.728667	-0.444342	-0.340599	-0.269331
211	IQTITKIYNTYTLFS	-0.313251	-0.989434	-1.18823	-0.780675	-0.606472	-0.67909	-0.84665	-1.20571	-0.258208	-0.170962	-0.127362	-0.107997
212	QTITKIYNTYTLFST	-0.950616	-1.10748	-1.40121	-0.898004	-0.407399	-0.686958	-0.196406	-0.620914	-0.381516	-0.481477	-0.264597	-0.41576
213	TITKIYNTYTLFSTK	-1.27408	-1.14385	-1.19992	-1.20641	-0.611949	-0.855652	0.163054	0.102186	-0.0728243	-0.583403	-0.439762	-0.362435
214	ITKIYNTYTLFSTKL	-1.41118	-1.11247	-1.40857	-1.09203	-0.631951	-0.861726	0.374016	0.00359609	-0.384589	-0.451522	-0.288745	-0.341721
215	TKIYNTYTLFSTKLT	-1.46374	-1.17666	-1.50597	-0.903904	-0.821261	-0.85579	0.359454	-0.0581876	-0.427719	-0.0811058	-0.0603223	-0.0513523
216	KIYNTYTLFSTKLTQ	-0.973773	-0.738371	-1.02201	-0.478704	-0.885793	-0.823073	0.294746	-0.0664647	-0.368397	0.399515	0.43175	0.0932763
217	IYNTYTLFSTKLTQM	-0.374267	-0.230182	0.00695724	0.00321696	-0.881745	-0.641127	0.180409	0.525321	0.308007	0.868496	0.807841	0.357846
218	YNTYTLFSTKLTQMY	-0.303694	-0.25372	-0.0696631	-0.0139466	-0.740536	-0.370002	0.0625727	0.322491	0.239061	0.713071	0.446401	0.551058
219	NTYTLFSTKLTQMYS	0.0521134	-0.350008	-0.236756	-0.344882	-0.499315	-0.577625	-0.503497	-0.398058	0.147097	0.15156	0.2918	-0.116462
220	TYTLFSTKLTQMYST	-0.740366	-0.678102	-0.532415	-0.499488	-0.029494	-0.612413	0.0779613	0.286553	0.189224	-0.461249	0.141579	-0.866914
221	YTLFSTKLTQMYSTR	-0.114396	0.0547599	0.403911	-0.581551	-0.267619	-0.590187	0.2118	0.714219	0.453493	-0.308091	0.0108276	-0.479722
222	TLFSTKLTQMYSTRL	-0.277596	0.00625907	0.201322	-0.400127	-0.442403	-0.460561	0.355416	0.659942	0.253356	0.04149	0.0757686	-0.0270036
223	LFSTKLTQMYSTRLD	-0.361035	-0.0511574	-0.11425	-0.403479	-0.355726	-0.275025	0.387998	0.340065	-0.0819475	-0.0468648	-0.161048	0.120018
224	FSTKLTQMYSTRLDN	-0.0923414	-0.0928823	0.0242726	-0.153535	-0.0856916	-0.286897	-0.000677347	0.160692	0.152166	-0.0665807	0.167202	-0.299232
225	STKLTQMYSTRLDNF	-0.0846224	0.10968	-0.161001	-0.0603419	-0.203326	0.0518711	0.243286	-0.105249	-0.351573	0.140323	-0.140686	0.379527
226	TKLTQMYSTRLDNFA	-0.294505	-0.208785	-0.210783	-0.294732	0.233158	-0.2089	0.107329	0.115367	-0.00259504	-0.518068	-0.10761	-0.657428
227	KLTQMYSTRLDNFAK	-0.4419	-0.370336	-0.331557	-0.93394	0.416515	-0.615588	0.0896057	0.15205	0.0503668	-1.32533	-0.399132	-1.53494
228	LTQMYSTRLDNFAKA	-0.3739	-0.416697	-0.198662	-0.900552	-0.0242553	-0.518265	-0.0535863	0.241474	0.283192	-0.859992	-0.47929	-0.734689
229	TQMYSTRLDNFAKAK	-0.801015	-0.617832	-0.344544	-1.15492	-0.466454	-0.643888	0.229363	0.62901	0.354959	-0.675658	-0.640704	-0.263879
230	QMYSTRLDNFAKAKA	-0.811675	-0.553997	-0.459691	-1.13937	-0.398112	-0.691652	0.322639	0.485028	0.122489	-0.727463	-0.561319	-0.436551
231	MYSTRLDNFAKAKAK	-0.950616	-0.573968	-0.571375	-1.03719	-0.637666	-0.555261	0.471602	0.522589	0.00336796	-0.39209	-0.604214	0.122552
232	YSTRLDNFAKAKAKE	-0.660604	-0.123909	-0.285239	-0.843161	-0.654097	-0.590877	0.671996	0.517247	-0.209543	-0.185547	-0.316299	0.0940195
233	STRLDNFAKAKAKEE	-0.295607	0.000196463	0.31517	-0.69231	-0.511936	-0.469396	0.370376	0.841642	0.409101	-0.177018	-0.279476	0.0632656
234	TRLDNFAKAKAKEEA	-0.285683	-0.24944	0.22513	-0.92509	-0.714819	-0.520749	0.0453796	0.703893	0.616393	-0.206359	-0.506939	0.288619
235	RLDNFAKAKAKEEAA	-0.330526	-0.426326	0.271449	-0.847318	-0.616473	-0.509291	-0.11995	0.829513	0.906299	-0.22655	-0.423798	0.1594
236	LDNFAKAKAKEEAAK	-0.409921	-0.38888	0.579662	3.09346	-0.622664	1.18483	0.0263458	1.36363	1.25798	3.64698	2.39294	2.68809
237	DNFAKAKAKEEAAKF	-0.257012	0.41067	0.322096	0.914763	-0.564324	0.520266	0.836006	0.798003	-0.115044	1.45157	0.494598	1.613
238	NFAKAKAKEEAAKFT	-0.15299	-0.563626	-0.55709	3.0586	-0.678386	1.12091	-0.514157	-0.556842	0.00848937	3.66745	2.42936	2.6759
239	FAKAKAKEEAAKFTK	-0.761685	-0.94664	-0.747991	1.89925	-0.458358	1.15404	-0.231581	0.0188705	0.258013	2.31375	0.934305	2.39795
240	AKAKAKEEAAKFTKE	-0.592603	-0.698786	-0.438912	3.51062	-0.498125	1.19131	-0.132951	0.211784	0.337535	3.93416	2.90781	2.51253
241	KAKAKEEAAKFTKED	-0.486743	-0.673109	-0.197364	3.70076	-0.367632	1.51931	-0.233349	0.398761	0.617919	3.99269	2.73497	2.80626
242	AKAKEEAAKFTKEDL	-0.642593	-0.786872	-0.442808	1.31073	-0.610044	0.405272	-0.180652	0.2753	0.446885	1.88504	1.13521	1.50997
243	KAKEEAAKFTKEDLE	-0.229445	-0.287242	0.335083	2.15416	-0.487647	1.95941	-0.0723683	0.77791	0.808302	2.59265	0.244167	3.63925
244	AKEEAAKFTKEDLEK	-0.325748	-0.325401	0.206949	-0.322086	-0.615282	-0.168038	0.000434406	0.734049	0.691439	0.287741	-0.193136	0.665139
245	KEEAAKFTKEDLEKN	-0.200774	-0.154935	0.0519771	-0.134762	-0.462168	-0.159065	0.0573957	0.348288	0.268746	0.321314	0.0304701	0.450773
246	EEAAKFTKEDLEKNF	0.181865	1.32898	0.24764	0.826263	-0.612901	0.241824	1.4363	0.0906367	-1.40449	1.41239	0.732736	1.27114
247	EAAKFTKEDLEKNFK	-0.302223	0.861443	-0.0605725	-0.263489	-0.559323	-0.432813	1.45703	0.332991	-1.19755	0.29033	0.212289	0.188145
248	AAKFTKEDLEKNFKT	-0.625317	-0.687374	-0.57224	-0.692578	-0.22309	-0.520611	-0.0777017	0.0731387	0.149541	-0.460753	-0.215602	-0.442473
249	AKFTKEDLEKNFKTL	-0.777123	-0.749427	-0.747125	-0.778932	-0.577897	-0.603854	0.0346789	0.0413367	0.00298909	-0.197295	-0.219503	-0.0386035
250	KFTKEDLEKNFKTLL	-0.420581	-0.398509	-0.400819	-1.00313	-0.56861	-0.567686	0.0276364	0.0272319	-0.00300014	-0.426437	-0.545936	0.00137456
251	FTKEDLEKNFKTLLN	-0.204818	-0.349651	-0.273118	-0.604078	-0.624331	-0.50943	-0.181347	-0.0941171	0.0994047	0.0198761	-0.118665	0.170881
252	TKEDLEKNFKTLLNY	-0.299283	-0.352148	-0.418567	-0.29272	-0.66005	-0.332867	-0.0661921	-0.164371	-0.086268	0.360495	0.0503334	0.486585
253	KEDLEKNFKTLLNYI	-0.541879	-0.57896	-0.631113	-0.181157	-0.273334	-0.381874	-0.04643	-0.122963	-0.0677374	0.0904621	0.251647	-0.161419
254	EDLEKNFKTLLNYIQ	-0.236061	0.183858	-0.224635	1.2339	-0.221185	-0.152301	0.525781	0.0157445	-0.530568	1.42801	1.73794	0.102444
255	DLEKNFKTLLNYIQV	-0.948778	-1.10962	-1.07828	0.256514	-0.217613	-0.419147	-0.201386	-0.178453	0.0407001	0.465305	0.847103	-0.29972
256	LEKNFKTLLNYIQVS	-0.977448	-1.06896	-1.1272	-0.586646	-0.100455	-0.616692	-0.114583	-0.206351	-0.0756384	-0.477145	0.0376698	-0.767745
257	EKNFKTLLNYIQVSV	-0.944	-0.316842	-1.27394	-0.0155557	-0.0109203	-0.518679	0.785265	-0.454658	-1.24313	-0.00454918	0.630786	-0.755136
258	KNFKTLLNYIQVSVK	-1.16087	-1.14243	-1.1523	-1.13172	-0.0492584	-0.752117	0.0230884	0.0117979	-0.0128299	-1.06232	-0.475929	-1.04529
259	NFKTLLNYIQVSVKT	-1.1866	-1.21874	-1.31074	-0.898541	-0.0147303	-0.636847	-0.0402524	-0.171068	-0.119488	-0.867366	-0.328096	-0.92521
260	FKTLLNYIQVSVKTA	-1.34392	-1.23586	-1.35403	-1.02914	-0.137603	-0.778622	0.135294	-0.0139345	-0.153479	-0.874954	-0.314091	-0.953321
261	KTLLNYIQVSVKTAA	-1.40162	-1.21625	-1.27265	-1.10571	-0.318816	-0.754188	0.23211	0.17773	-0.0732526	-0.772253	-0.440719	-0.647482
262	TLLNYIQVSVKTAAN	-1.11565	-0.751923	-1.21377	0.312966	-0.34882	0.494313	0.455429	-0.135206	-0.599871	0.649473	-0.227363	1.2539
263	LLNYIQVSVKTAANF	-1.0131	-0.868539	-1.08737	-0.347697	-0.381443	-0.538972	0.181008	-0.102341	-0.284229	0.0331179	0.239808	-0.234276
264	LNYIQVSVKTAANFV	-1.29209	-1.07574	-1.3852	-0.588658	-0.194039	-0.755016	0.270893	-0.1283	-0.401937	-0.387277	0.20857	-0.834283
265	NYIQVSVKTAANFVY	-0.745145	-0.000873408	-0.740199	-0.823048	-1.21631	-0.542561	0.931903	0.00681485	-0.960268	0.385946	-0.351658	1.002
266	YIQVSVKTAANFVYI	-0.998768	-0.152438	-1.21897	-1.14312	-0.594089	-0.672602	1.05969	-0.303433	-1.38525	-0.538817	-0.58991	-0.116763
267	IQVSVKTAANFVYIN	-0.884821	-0.458422	-1.34147	-1.17115	-0.622664	-0.6628	0.533895	-0.629261	-1.14695	-0.538277	-0.637335	-0.05969
268	QVSVKTAANFVYIND	-0.620906	-0.414914	-1.19819	-0.631567	-0.781256	-0.173422	0.257924	-0.795488	-1.01735	0.146904	-0.574395	0.903967
269	VSVKTAANFVYINDT	-0.370224	-0.934871	-1.25576	-1.32924	-0.751252	-0.51219	-0.706995	-1.22026	-0.416788	-0.567233	-1.02437	0.355531
270	SVKTAANFVYINDTH	-0.234958	-0.570758	-0.807729	-1.15586	-0.279288	-0.646925	-0.420455	-0.789269	-0.307788	-0.860263	-0.638073	-0.546749
271	VKTAANFVYINDTHA	-0.141963	-0.894216	-1.13326	-1.07474	-0.639095	-0.596675	-0.941896	-1.36599	-0.310477	-0.427535	-0.599364	0.063086
272	KTAANFVYINDTHAK	-1.05023	-1.06326	-1.35446	-1.37805	-0.436212	-0.845299	-0.0163127	-0.419229	-0.378229	-0.924312	-0.667929	-0.608392
273	TAANFVYINDTHAKR	-0.342656	-0.440947	-0.460989	-0.906586	-0.586945	-0.75612	-0.12307	-0.163062	-0.0260319	-0.313693	-0.188645	-0.251596
274	AANFVYINDTHAKRK	-0.970465	-0.83573	-1.1246	-1.20614	-0.9077	-0.787457	0.168702	-0.212395	-0.375197	-0.292891	-0.524925	0.178825
275	ANFVYINDTHAKRKL	-0.956865	-0.807556	-1.07222	-1.39856	-0.633142	-0.824868	0.186949	-0.158959	-0.343757	-0.75118	-0.719266	-0.285134
276	NFVYINDTHAKRKLE	-0.121747	-0.215918	-0.199095	-1.12663	-0.721486	-0.729201	-0.117911	-0.106585	0.0218496	-0.397604	-0.498271	-0.0114733
277	FVYINDTHAKRKLEN	-0.248926	-0.481602	-0.315108	-0.809639	-0.770064	-0.604544	-0.291334	-0.0911977	0.21625	-0.0388386	-0.257136	0.24616
278	VYINDTHAKRKLENI	-0.255175	-0.550074	-0.657951	-0.888082	-0.807688	-0.682955	-0.369244	-0.55502	-0.140116	-0.0788981	-0.257176	0.185502
279	YINDTHAKRKLENIE	0.43071	-0.164564	0.374475	1.63121	-0.54956	0.274265	-0.745343	-0.0774908	0.700127	2.14019	1.70126	1.22519
280	INDTHAKRKLENIEA	0.0752703	-0.295801	-0.182213	1.252	-0.477408	0.249279	-0.464619	-0.354808	0.147534	1.69723	1.25715	1.08073
281	NDTHAKRKLENIEAE	0.999707	0.00162296	0.294392	1.31663	0.170531	0.28241	-1.2497	-0.971914	0.380261	1.12478	1.29665	0.166386
282	DTHAKRKLENIEAEI	-0.326483	-0.338953	0.503474	2.97452	-0.517889	0.534899	-0.0156132	1.14367	1.09418	3.42743	3.05866	1.5657
283	THAKRKLENIEAEIK	-0.449251	-0.466981	0.10046	-0.0824668	-0.260952	-0.636985	-0.0221989	0.757494	0.737016	0.175164	0.695223	-0.559235
284	HAKRKLENIEAEIKT	-0.419846	-0.651712	-0.149746	2.61248	-0.0828341	-0.160722	-0.29032	0.372193	0.651974	2.64517	3.47688	-0.115834
285	AKRKLENIEAEIKTL	-0.809102	-0.701639	-0.593885	-0.621912	-0.487409	-0.673844	0.134554	0.296566	0.139956	-0.132001	0.065109	-0.277265
286	KRKLENIEAEIKTLI	-0.905037	-0.882447	-0.659683	-0.196041	-0.45812	-0.62746	0.0282851	0.338095	0.289336	0.257202	0.540888	-0.251842
287	RKLENIEAEIKTLIA	-0.718312	-0.686304	-0.573972	-0.0583305	-0.585993	-0.440958	0.0400771	0.198898	0.145902	0.517845	0.479716	0.215695
288	KLENIEAEIKTLIAK	-0.889599	-0.914543	-0.833702	-0.746348	-0.568372	-0.724369	-0.0312324	0.0770259	0.105	-0.174665	-0.0275557	-0.231999
289	LENIEAEIKTLIAKI	-1.14984	-1.11211	-1.08348	-0.102714	-0.60671	-0.659487	0.0472363	0.0914473	0.0371956	0.494618	0.698049	-0.07849
290	ENIEAEIKTLIAKIK	-1.21747	-0.926312	-0.998197	-0.2065	-0.689816	-0.690134	0.364561	0.302156	-0.093368	0.474323	0.606351	-0.000472876
291	NIEAEIKTLIAKIKE	-0.372062	-0.849281	-0.714226	0.219237	-0.429545	-0.540352	-0.597527	-0.471497	0.175415	0.63671	0.952328	-0.164793
292	IEAEIKTLIAKIKEQ	-0.876367	-0.722323	-0.482634	0.0218555	-0.763396	-0.544356	0.192878	0.542558	0.311319	0.770641	0.709882	0.325757
293	EAEIKTLIAKIKEQS	-0.821599	-0.183108	-0.313809	0.401063	-0.381205	-0.539524	0.799455	0.699727	-0.16976	0.767713	1.17925	-0.235451
294	AEIKTLIAKIKEQSN	-0.926356	-0.842862	-0.612066	-0.336434	-0.181894	-0.499214	0.104543	0.433088	0.299768	-0.151664	0.204084	-0.471917
295	EIKTLIAKIKEQSNL	-0.97414	-0.495154	-0.828074	-0.433381	-0.570753	-0.543665	0.599739	0.201277	-0.432411	0.134816	0.138268	0.0402846
296	IKTLIAKIKEQSNLY	-0.650679	-0.58003	-0.376577	-0.280116	-0.536701	-0.30788	0.0884596	0.377708	0.264254	0.251811	0.0348094	0.340301
297	KTLIAKIKEQSNLYE	-0.384927	-0.502286	-0.267058	0.442899	-0.396683	-0.00845561	-0.146946	0.162421	0.305525	0.823961	0.565882	0.577371
298	TLIAKIKEQSNLYEA	-0.536733	-0.734805	-0.329826	0.12001	-0.115219	-0.142638	-0.248006	0.285115	0.526004	0.230852	0.329292	-0.0407767
299	LIAKIKEQSNLYEAY	0.0160916	-0.267628	0.282271	0.321413	-0.0228265	0.566926	-0.355246	0.366791	0.714232	0.337835	-0.307809	0.877077
300	IAKIKEQSNLYEAYK	-0.631566	-0.544368	-0.260132	0.284673	-0.0111584	-0.240513	0.10918	0.51183	0.369178	0.290327	0.658447	-0.341096
301	AKIKEQSNLYEAYKA	-0.624214	-0.678102	-0.219008	-0.401602	1.10065	-0.479611	-0.0674727	0.558368	0.596291	-1.4743	0.0978038	-2.35016
302	KIKEQSNLYEAYKAI	-0.494462	-0.644223	-0.400386	0.289902	-0.319054	-0.137392	-0.187515	0.129636	0.316706	0.597626	0.535716	0.270168
303	IKEQSNLYEAYKAIV	-0.702507	-0.858553	-0.671371	-0.0695941	-0.516698	-0.260944	-0.195386	0.0429048	0.243121	0.438786	0.239904	0.380357
304	KEQSNLYEAYKAIVT	-0.847696	-1.10034	-1.01465	-0.203684	0.384368	-0.297941	-0.316341	-0.230055	0.111307	-0.577111	0.118173	-1.01473
305	EQSNLYEAYKAIVTS	-0.560625	0.0693815	-0.693015	0.193759	-0.100694	-0.195924	0.788831	-0.182431	-0.990233	0.288974	0.488562	-0.141626
306	QSNLYEAYKAIVTSI	-0.904302	-1.17987	-1.08348	-0.2301	-0.195229	-0.288278	-0.34504	-0.246898	0.125203	-0.0342222	0.0729394	-0.138381
307	SNLYEAYKAIVTSIL	-0.928929	-1.07574	-0.983047	-0.619633	-0.150462	-0.386153	-0.183818	-0.0745727	0.120391	-0.460442	-0.292723	-0.350519
308	NLYEAYKAIVTSILL	-0.253704	-0.93915	-0.754051	-0.72315	-0.0540209	-0.41818	-0.858248	-0.689471	0.240415	-0.65668	-0.382354	-0.541576
309	LYEAYKAIVTSILLM	-0.228342	-0.505496	-0.253206	-0.211462	-0.259999	-0.239823	-0.347025	-0.0342615	0.327686	0.0476346	0.0355578	0.0300062
310	YEAYKAIVTSILLMR	0.219357	0.154615	0.64849	-0.504315	-0.286431	-0.228503	-0.0810647	0.591338	0.641467	-0.21383	-0.345797	0.0861505
311	EAYKAIVTSILLMRD	-0.0912387	0.485205	0.359324	0.269118	-0.282859	0.346464	0.721765	0.620869	-0.163499	0.541707	-0.096972	0.935927
312	AYKAIVTSILLMRDS	-0.333834	-0.513342	0.175782	-0.347161	-0.277144	-0.224086	-0.224761	0.702243	0.895063	-0.068714	-0.154305	0.0789088
313	YKAIVTSILLMRDSL	-0.239369	-0.423116	0.0978627	-0.373711	0.0486111	-0.320305	-0.230069	0.4647	0.676669	-0.414464	-0.0669578	-0.54865
314	KAIVTSILLMRDSLK	-0.275023	-0.357854	-0.0311365	-0.781882	-0.0533066	-0.582319	-0.103712	0.336072	0.424354	-0.71502	-0.250201	-0.786744
315	AIVTSILLMRDSLKE	-0.220991	-0.459492	0.141151	0.0337896	-0.344534	0.177908	-0.298627	0.499026	0.78014	0.371284	-0.180688	0.776974
316	IVTSILLMRDSLKEV	0.0546864	-0.332533	0.586588	-0.234927	-0.660764	-0.333557	-0.484838	0.732952	1.19379	0.417914	0.123656	0.486621
317	VTSILLMRDSLKEVQ	-0.188645	-0.340736	0.190933	-0.219909	-0.173322	-0.315335	-0.190434	0.523051	0.690554	-0.0457208	0.119639	-0.211201
318	TSILLMRDSLKEVQG	-0.123952	-0.118559	0.309543	-0.0756282	-0.0856916	-0.280409	0.0067527	0.597349	0.556037	0.00987621	0.256742	-0.289583
319	SILLMRDSLKEVQGI	-0.0673466	-0.366769	0.106953	0.212934	-0.405732	-0.17149	-0.374907	0.240183	0.615291	0.607155	0.481968	0.348364
320	ILLMRDSLKEVQGII	-0.379781	-0.428465	-0.177018	0.150448	-0.171417	-0.199237	-0.060958	0.279404	0.32659	0.315876	0.438415	-0.0413743
321	LLMRDSLKEVQGIID	-0.0905035	-0.343589	0.0121518	0.78617	0.855856	0.253696	-0.316888	0.141457	0.462051	-0.0683889	0.667585	-0.895529
322	LMRDSLKEVQGIIDK	0.0381458	-0.214134	0.762338	-0.340322	0.570344	-0.384911	-0.31588	0.997926	1.26828	-0.893722	0.0559022	-1.42065
323	MRDSLKEVQGIIDKN	-0.121747	-0.22626	0.674896	0.166539	1.75954	-0.32555	-0.13086	1.09776	1.17046	-1.56336	0.616953	-3.10094
324	RDSLKEVQGIIDKNG	-0.294872	-0.295088	-0.105592	-0.312566	0.505335	-0.496177	-0.000270294	0.260825	0.246125	-0.802683	0.230201	-1.48945
325	DSLKEVQGIIDKNGV	-0.363608	-0.449149	-0.307316	0.413265	0.621064	-0.360062	-0.107107	0.077569	0.184219	-0.203933	0.969553	-1.45913
326	SLKEVQGIIDKNGVW	0.64243	0.539055	0.893502	-0.0555146	0.326741	-0.299459	-0.129436	0.345973	0.460371	-0.375144	0.305844	-0.931283
327	LKEVQGIIDKNGVWY	0.520764	0.509099	1.27877	-0.0779077	0.408657	-0.162655	-0.0146069	1.04452	0.99968	-0.477511	0.106251	-0.849651
328	KEVQGIIDKNGVWYG	0.390645	0.144272	0.726409	-0.434722	0.522242	-0.525995	-0.308483	0.462678	0.756104	-0.939159	0.114433	-1.55893
329	EVQGIIDKNGVWYGS	0.406818	0.839332	1.07531	-0.273948	0.944439	-0.381184	0.541551	0.921176	0.306502	-1.19572	0.134446	-1.97146
330	VQGIIDKNGVWYGSG	0.301693	0.542621	0.742859	-0.47039	0.0548023	-0.427429	0.301666	0.607919	0.260077	-0.515421	-0.0538617	-0.717173
331	QGIIDKNGVWYGSGS	0.392483	1.18704	0.539836	-0.83297	-1.13678	-0.523786	0.994866	0.203051	-0.840616	0.298154	-0.387637	0.911637
332	GIIDKNGVWYGSGSG	0.288828	1.11643	0.854542	-0.706791	-0.807688	-0.381598	1.03624	0.779546	-0.340149	0.0990189	-0.407709	0.633679
333	IIDKNGVWYGSGSGS	0.467467	1.03334	0.777489	-0.905111	-0.502173	-0.454763	0.708525	0.427206	-0.332304	-0.395441	-0.56462	0.070508
334	IDKNGVWYGSGSGSG	0.354255	0.640336	0.612994	-0.945338	-0.345963	-0.494935	0.358202	0.356537	-0.0355134	-0.588224	-0.56469	-0.22155
